# Supplementary material for: Transcriptional Profiles of Genes Related to Stress and Immune Response in Rainbow Trout (Oncorhynchus mykiss) Symptomatically or Asymptomatically Infected With Vibrio anguillarum
Source: Front Immunol. 2021 Apr 21;12:639489. doi: 10.3389/fimmu.2021.639489 (PMC8097155; doi:10.3389/fimmu.2021.639489)
Supplement: Supplementary file 2 [file DataSheet_2.xlsx]

## Sheet: Figure S2 
Figure S2. Correlations of genes between ST and CT K: kidney; S: Spleen; B: Brain. Abbreviations of genes are shown in the Table 1.

## Sheet: Figure S2 (Table)
	B-cfp1	S-cyp21	K-cd59-2	B-masp2	B-cfp2	K-il6	B-sertα	K-masp3	B-5ht1aβ	S-il2	B-th	B-c8	B-masp3	B-crhr	S-il4	K-il11	B-il2	K-il8	B-cfh	K-mrap2	S-cfp1	K-il4	K-tnfα3	K-c3-1b1	S-crf	S-c9	B-cyp11a1	B-c8b	S-mrap2	S-c3-4	S-c8b	K-c3-1a	K-c8g	S-c3-1b2	K-tnfα1	B-c3-3	K-tnfα2	K-cfh	S-c2-b	K-c8	S-cd59-2	S-tph2	B-mrap1	B-cyp21	S-pomcα	S-cfi	K-c3-1b2	K-c7-1	K-il1β1
B-cfp1	1	0.9799	0.32345	0.15285	0.20079	0.1493	0.053733	-0.089151	0.57031	-0.12533	-0.011965	-0.06982	0.54692	0.26721	0.35965	0.45357	0.44262	0.45523	0.26306	0.40332	0.43911	0.50535	0.46256	0.43726	0.33879	0.31264	0.55917	0.34763	0.42958	0.44601	0.49614	0.49429	0.57469	0.4598	0.61962	0.63917	0.5712	0.62703	0.46295	0.52538	0.54685	0.54617	0.54617	0.54617	0.54617	0.54617	0.53164	0.53955	0.5376
S-cyp21	0.9799	1	0.4368	0.27031	0.30946	0.27794	0.20864	0.087636	0.64938	0.0076192	0.15938	0.097021	0.67424	0.44134	0.52265	0.61387	0.60017	0.61117	0.44697	0.57154	0.60402	0.65917	0.62206	0.59987	0.49465	0.48034	0.70123	0.52092	0.59166	0.61096	0.65542	0.65503	0.72268	0.62535	0.76127	0.77904	0.72325	0.76969	0.62784	0.68456	0.70289	0.70231	0.70231	0.70231	0.70231	0.70231	0.68974	0.69646	0.69483
K-cd59-2	0.32345	0.4368	1	0.92229	0.93547	0.55458	0.85255	0.73937	0.43103	0.60889	0.82492	0.62212	0.5483	0.38504	0.41492	0.51303	0.49385	0.47137	0.60444	0.4989	0.50998	0.475	0.48231	0.48846	0.4755	0.529	0.65429	0.61166	0.62526	0.68968	0.68393	0.60414	0.59897	0.57057	0.68578	0.62868	0.69582	0.67742	0.70712	0.67899	0.67958	0.67988	0.67988	0.67988	0.67988	0.67988	0.66406	0.65545	0.65599
B-masp2	0.15285	0.27031	0.92229	1	0.98676	0.54738	0.91205	0.83723	0.33076	0.7145	0.886	0.52722	0.61643	0.33761	0.41231	0.49649	0.486	0.46393	0.62074	0.44561	0.45719	0.41921	0.44473	0.46683	0.38131	0.42361	0.58413	0.59284	0.4741	0.55905	0.54018	0.52391	0.55863	0.50535	0.62049	0.51397	0.6002	0.56165	0.57883	0.58951	0.58893	0.58957	0.58957	0.58957	0.58957	0.58957	0.58894	0.57692	0.57431
B-cfp2	0.20079	0.30946	0.93547	0.98676	1	0.42993	0.84741	0.76516	0.43537	0.76426	0.8827	0.57085	0.61167	0.31982	0.40919	0.48834	0.48808	0.45979	0.59276	0.43444	0.4434	0.39243	0.41247	0.43402	0.30832	0.36542	0.53571	0.53657	0.49455	0.57172	0.54811	0.49461	0.54722	0.49093	0.60411	0.50827	0.59127	0.56374	0.57143	0.58067	0.5821	0.58288	0.58288	0.58288	0.58288	0.58288	0.57894	0.56869	0.56306
K-il6	0.1493	0.27794	0.55458	0.54738	0.42993	1	0.81765	0.78772	-0.11281	0.048188	0.49566	0.24245	0.45582	0.51864	0.43661	0.52376	0.45365	0.47755	0.63187	0.55248	0.57344	0.62924	0.64832	0.64341	0.85664	0.81528	0.81516	0.80429	0.48916	0.5497	0.58259	0.71083	0.59704	0.61167	0.6714	0.6228	0.6552	0.60278	0.66196	0.64378	0.63509	0.63429	0.63429	0.63429	0.63429	0.63429	0.63634	0.62599	0.6434
B-sertα	0.053733	0.20864	0.85255	0.91205	0.84741	0.81765	1	0.96841	0.16917	0.57029	0.87357	0.55498	0.60462	0.51703	0.51351	0.59087	0.55526	0.54852	0.74521	0.58177	0.59168	0.57601	0.60699	0.62296	0.66066	0.68204	0.74078	0.78186	0.57125	0.64851	0.64145	0.68102	0.63992	0.6361	0.70056	0.61288	0.69425	0.6381	0.70376	0.69206	0.68408	0.6843	0.6843	0.6843	0.6843	0.6843	0.68691	0.67378	0.67956
K-masp3	-0.089151	0.087636	0.73937	0.83723	0.76516	0.78772	0.96841	1	0.18157	0.63645	0.90186	0.63148	0.62217	0.62547	0.60922	0.65126	0.62312	0.61643	0.81614	0.65176	0.65209	0.62147	0.65946	0.68075	0.68829	0.71856	0.71282	0.81608	0.60363	0.66716	0.64827	0.69996	0.65396	0.67981	0.67777	0.59975	0.68406	0.62066	0.70824	0.6979	0.68565	0.68606	0.68606	0.68606	0.68606	0.68606	0.69605	0.68357	0.68788
B-5ht1aβ	0.57031	0.64938	0.43103	0.33076	0.43537	-0.11281	0.16917	0.18157	1	0.62044	0.50164	0.62627	0.71713	0.63272	0.73753	0.72803	0.77061	0.74638	0.61093	0.69434	0.68772	0.62575	0.60548	0.60861	0.28489	0.36939	0.45827	0.45744	0.75273	0.73437	0.71174	0.59066	0.70237	0.67847	0.64565	0.68406	0.67282	0.71475	0.64343	0.68137	0.69083	0.69164	0.69164	0.69164	0.69164	0.69164	0.68736	0.69578	0.679
S-il2	-0.12533	0.0076192	0.60889	0.7145	0.76426	0.048188	0.57029	0.63645	0.62044	1	0.88712	0.80179	0.56496	0.47897	0.56512	0.53764	0.57996	0.53843	0.63151	0.50195	0.47967	0.36257	0.38997	0.42472	0.14486	0.25326	0.27214	0.41923	0.53153	0.55515	0.4898	0.38919	0.46683	0.4812	0.41771	0.368	0.45196	0.4286	0.47502	0.48318	0.47761	0.47919	0.47919	0.47919	0.47919	0.47919	0.48764	0.48266	0.46687
B-th	-0.011965	0.15938	0.82492	0.886	0.8827	0.49566	0.87357	0.90186	0.50164	0.88712	1	0.82615	0.67821	0.635	0.66817	0.69076	0.69428	0.66734	0.82099	0.67702	0.66764	0.58995	0.61957	0.64528	0.51277	0.5918	0.61104	0.7205	0.6999	0.74763	0.70742	0.66128	0.67187	0.69169	0.67303	0.61207	0.69992	0.65895	0.72876	0.7192	0.7109	0.71187	0.71187	0.71187	0.71187	0.71187	0.71645	0.70753	0.70214
B-c8	-0.06982	0.097021	0.62212	0.52722	0.57085	0.24245	0.55498	0.63148	0.62627	0.80179	0.82615	1	0.45502	0.71147	0.67152	0.64046	0.65638	0.62407	0.72762	0.69076	0.66097	0.5533	0.56524	0.57767	0.47625	0.59124	0.45245	0.58928	0.81092	0.79599	0.74912	0.60556	0.56864	0.6699	0.53656	0.56914	0.62999	0.61504	0.73148	0.66772	0.65555	0.65649	0.65649	0.65649	0.65649	0.65649	0.65016	0.64869	0.64265
B-masp3	0.54692	0.67424	0.5483	0.61643	0.61167	0.45582	0.60462	0.62217	0.71713	0.56496	0.67821	0.45502	1	0.78233	0.89193	0.92948	0.93333	0.93336	0.88159	0.86466	0.87918	0.87677	0.88228	0.89445	0.6461	0.6657	0.82409	0.83367	0.75095	0.79251	0.78984	0.84976	0.94165	0.87727	0.90983	0.86471	0.87401	0.8687	0.78846	0.87281	0.87902	0.87944	0.87944	0.87944	0.87944	0.87944	0.8936	0.89317	0.88534
B-crhr	0.26721	0.44134	0.38504	0.33761	0.31982	0.51864	0.51703	0.62547	0.63272	0.47897	0.635	0.71147	0.78233	1	0.97214	0.95381	0.94675	0.95025	0.94308	0.98292	0.974	0.94897	0.95406	0.95623	0.84948	0.89224	0.80602	0.90182	0.92232	0.91149	0.90275	0.92299	0.89825	0.95943	0.83885	0.87416	0.87861	0.8665	0.89871	0.90658	0.89941	0.89962	0.89962	0.89962	0.89962	0.89962	0.909	0.91114	0.9101
S-il4	0.35965	0.52265	0.41492	0.41231	0.40919	0.43661	0.51351	0.60922	0.73753	0.56512	0.66817	0.67152	0.89193	0.97214	1	0.98732	0.99204	0.99175	0.95332	0.98232	0.97775	0.95029	0.95518	0.96269	0.76673	0.81099	0.79967	0.88213	0.89906	0.89903	0.88638	0.91053	0.93818	0.96073	0.87135	0.8857	0.89024	0.88375	0.87455	0.9133	0.91074	0.91116	0.91116	0.91116	0.91116	0.91116	0.92388	0.92634	0.92062
K-il11	0.45357	0.61387	0.51303	0.49649	0.48834	0.52376	0.59087	0.65126	0.72803	0.53764	0.69076	0.64046	0.92948	0.95381	0.98732	1	0.99631	0.99797	0.96615	0.98864	0.99127	0.97666	0.97952	0.98442	0.81234	0.84779	0.87718	0.92554	0.9147	0.92761	0.9236	0.95446	0.98094	0.98517	0.93769	0.94093	0.94596	0.93947	0.91879	0.95936	0.95878	0.95905	0.95905	0.95905	0.95905	0.95905	0.96877	0.97011	0.96613
B-il2	0.44262	0.60017	0.49385	0.486	0.48808	0.45365	0.55526	0.62312	0.77061	0.57996	0.69428	0.65638	0.93333	0.94675	0.99204	0.99631	1	0.99849	0.95634	0.97997	0.98024	0.95702	0.95977	0.96678	0.76164	0.80426	0.836	0.89268	0.90689	0.91637	0.9071	0.92721	0.96759	0.97032	0.91458	0.91889	0.92441	0.92079	0.89556	0.94027	0.9402	0.9406	0.9406	0.9406	0.9406	0.9406	0.95118	0.95317	0.94705
K-il8	0.45523	0.61117	0.47137	0.46393	0.45979	0.47755	0.54852	0.61643	0.74638	0.53843	0.66734	0.62407	0.93336	0.95025	0.99175	0.99797	0.99849	1	0.95411	0.98246	0.98433	0.96845	0.97073	0.97642	0.78303	0.8189	0.85067	0.90272	0.89946	0.90925	0.90363	0.93575	0.97221	0.97377	0.92021	0.92512	0.92677	0.92274	0.89456	0.94146	0.94148	0.9418	0.9418	0.9418	0.9418	0.9418	0.95297	0.95504	0.94986
B-cfh	0.26306	0.44697	0.60444	0.62074	0.59276	0.63187	0.74521	0.81614	0.61093	0.63151	0.82099	0.72762	0.88159	0.94308	0.95332	0.96615	0.95634	0.95411	1	0.96543	0.9636	0.93523	0.95079	0.96206	0.8353	0.87798	0.87137	0.95829	0.89814	0.92231	0.90917	0.94152	0.93965	0.96493	0.90709	0.89124	0.92419	0.89765	0.92301	0.94367	0.93768	0.93807	0.93807	0.93807	0.93807	0.93807	0.94898	0.94621	0.94439
K-mrap2	0.40332	0.57154	0.4989	0.44561	0.43444	0.55248	0.58177	0.65176	0.69434	0.50195	0.67702	0.69076	0.86466	0.98292	0.98232	0.98864	0.97997	0.98246	0.96543	1	0.99858	0.98122	0.98301	0.98439	0.85908	0.89844	0.87731	0.93552	0.94828	0.95134	0.94816	0.96667	0.96239	0.99336	0.92106	0.94191	0.94627	0.9386	0.94431	0.96381	0.96046	0.96063	0.96063	0.96063	0.96063	0.96063	0.96752	0.96917	0.96744
S-cfp1	0.43911	0.60402	0.50998	0.45719	0.4434	0.57344	0.59168	0.65209	0.68772	0.47967	0.66764	0.66097	0.87918	0.974	0.97775	0.99127	0.98024	0.98433	0.9636	0.99858	1	0.98912	0.99004	0.99054	0.86897	0.90297	0.89789	0.94424	0.94259	0.9495	0.94985	0.97582	0.97407	0.99671	0.93809	0.95509	0.95737	0.95025	0.94793	0.97158	0.96919	0.9693	0.9693	0.9693	0.9693	0.9693	0.976	0.97751	0.97623
K-il4	0.50535	0.65917	0.475	0.41921	0.39243	0.62924	0.57601	0.62147	0.62575	0.36257	0.58995	0.5533	0.87677	0.94897	0.95029	0.97666	0.95702	0.96845	0.93523	0.98122	0.98912	1	0.99822	0.99466	0.90332	0.91806	0.93298	0.95274	0.90662	0.9181	0.92995	0.98405	0.9776	0.98757	0.95181	0.96638	0.95819	0.95207	0.93423	0.96546	0.96461	0.96449	0.96449	0.96449	0.96449	0.96449	0.97133	0.97291	0.97398
K-tnfα3	0.46256	0.62206	0.48231	0.44473	0.41247	0.64832	0.60699	0.65946	0.60548	0.38997	0.61957	0.56524	0.88228	0.95406	0.95518	0.97952	0.95977	0.97073	0.95079	0.98301	0.99004	0.99822	1	0.99882	0.90665	0.92198	0.93247	0.96423	0.89979	0.91424	0.92338	0.98357	0.97595	0.98805	0.94837	0.95653	0.95406	0.94307	0.93162	0.9633	0.96141	0.96134	0.96134	0.96134	0.96134	0.96134	0.96987	0.9706	0.97169
K-c3-1b1	0.43726	0.59987	0.48846	0.46683	0.43402	0.64341	0.62296	0.68075	0.60861	0.42472	0.64528	0.57767	0.89445	0.95623	0.96269	0.98442	0.96678	0.97642	0.96206	0.98439	0.99054	0.99466	0.99882	1	0.89535	0.91302	0.92519	0.96607	0.89505	0.91148	0.91739	0.97902	0.97629	0.98752	0.94527	0.94817	0.94992	0.93653	0.92645	0.96073	0.95849	0.9585	0.9585	0.9585	0.9585	0.9585	0.96844	0.96873	0.96912
S-crf	0.33879	0.49465	0.4755	0.38131	0.30832	0.85664	0.66066	0.68829	0.28489	0.14486	0.51277	0.47625	0.6461	0.84948	0.76673	0.81234	0.76164	0.78303	0.8353	0.85908	0.86897	0.90332	0.90665	0.89535	1	0.99056	0.93226	0.94478	0.80905	0.82634	0.85305	0.93271	0.83712	0.8839	0.85488	0.87161	0.87227	0.84704	0.89014	0.87602	0.86868	0.86804	0.86804	0.86804	0.86804	0.86804	0.86938	0.86704	0.87879
S-c9	0.31264	0.48034	0.529	0.42361	0.36542	0.81528	0.68204	0.71856	0.36939	0.25326	0.5918	0.59124	0.6657	0.89224	0.81099	0.84779	0.80426	0.8189	0.87798	0.89844	0.90297	0.91806	0.92198	0.91302	0.99056	1	0.92608	0.95645	0.87265	0.88502	0.90269	0.9517	0.85961	0.91768	0.87026	0.8927	0.90099	0.87706	0.93239	0.91003	0.90171	0.90127	0.90127	0.90127	0.90127	0.90127	0.90123	0.89916	0.90885
B-cyp11a1	0.55917	0.70123	0.65429	0.58413	0.53571	0.81516	0.74078	0.71282	0.45827	0.27214	0.61104	0.45245	0.82409	0.80602	0.79967	0.87718	0.836	0.85067	0.87137	0.87731	0.89789	0.93298	0.93247	0.92519	0.93226	0.92608	1	0.96162	0.83115	0.87246	0.89973	0.96871	0.93915	0.92286	0.9723	0.95635	0.9603	0.94507	0.92895	0.94901	0.94952	0.94908	0.94908	0.94908	0.94908	0.94908	0.94922	0.94648	0.95316
B-c8b	0.34763	0.52092	0.61166	0.59284	0.53657	0.80429	0.78186	0.81608	0.45744	0.41923	0.7205	0.58928	0.83367	0.90182	0.88213	0.92554	0.89268	0.90272	0.95829	0.93552	0.94424	0.95274	0.96423	0.96607	0.94478	0.95645	0.96162	1	0.8646	0.89818	0.90706	0.97684	0.93906	0.95707	0.94056	0.92397	0.94545	0.91629	0.93858	0.95228	0.94692	0.9468	0.9468	0.9468	0.9468	0.9468	0.95398	0.95016	0.95509
S-mrap2	0.42958	0.59166	0.62526	0.4741	0.49455	0.48916	0.57125	0.60363	0.75273	0.53153	0.6999	0.81092	0.75095	0.92232	0.89906	0.9147	0.90689	0.89946	0.89814	0.94828	0.94259	0.90662	0.89979	0.89505	0.80905	0.87265	0.83115	0.8646	1	0.99378	0.98878	0.92904	0.9033	0.95244	0.88707	0.93081	0.94	0.9432	0.97334	0.95459	0.95126	0.95144	0.95144	0.95144	0.95144	0.95144	0.94533	0.9477	0.94631
S-c3-4	0.44601	0.61096	0.68968	0.55905	0.57172	0.5497	0.64851	0.66716	0.73437	0.55515	0.74763	0.79599	0.79251	0.91149	0.89903	0.92761	0.91637	0.90925	0.92231	0.95134	0.9495	0.9181	0.91424	0.91148	0.82634	0.88502	0.87246	0.89818	0.99378	1	0.9965	0.94961	0.92921	0.96457	0.92326	0.95007	0.96586	0.96412	0.98881	0.97641	0.97368	0.97385	0.97385	0.97385	0.97385	0.97385	0.96859	0.96938	0.96841
S-c8b	0.49614	0.65542	0.68393	0.54018	0.54811	0.58259	0.64145	0.64827	0.71174	0.4898	0.70742	0.74912	0.78984	0.90275	0.88638	0.9236	0.9071	0.90363	0.90917	0.94816	0.94985	0.92995	0.92338	0.91739	0.85305	0.90269	0.89973	0.90706	0.98878	0.9965	1	0.96277	0.93732	0.96721	0.9393	0.96778	0.97714	0.97732	0.9946	0.98336	0.98158	0.98161	0.98161	0.98161	0.98161	0.98161	0.9752	0.97621	0.97669
K-c3-1a	0.49429	0.65503	0.60414	0.52391	0.49461	0.71083	0.68102	0.69996	0.59066	0.38919	0.66128	0.60556	0.84976	0.92299	0.91053	0.95446	0.92721	0.93575	0.94152	0.96667	0.97582	0.98405	0.98357	0.97902	0.93271	0.9517	0.96871	0.97684	0.92904	0.94961	0.96277	1	0.97419	0.98782	0.9735	0.98128	0.98537	0.97432	0.97546	0.98866	0.98675	0.98658	0.98658	0.98658	0.98658	0.98658	0.98844	0.98798	0.99117
K-c8g	0.57469	0.72268	0.59897	0.55863	0.54722	0.59704	0.63992	0.65396	0.70237	0.46683	0.67187	0.56864	0.94165	0.89825	0.93818	0.98094	0.96759	0.97221	0.93965	0.96239	0.97407	0.9776	0.97595	0.97629	0.83712	0.85961	0.93915	0.93906	0.9033	0.92921	0.93732	0.97419	1	0.98057	0.98588	0.97942	0.98078	0.97731	0.93871	0.98127	0.9837	0.98376	0.98376	0.98376	0.98376	0.98376	0.98905	0.98961	0.98776
S-c3-1b2	0.4598	0.62535	0.57057	0.50535	0.49093	0.61167	0.6361	0.67981	0.67847	0.4812	0.69169	0.6699	0.87727	0.95943	0.96073	0.98517	0.97032	0.97377	0.96493	0.99336	0.99671	0.98757	0.98805	0.98752	0.8839	0.91768	0.92286	0.95707	0.95244	0.96457	0.96721	0.98782	0.98057	1	0.95748	0.97064	0.97637	0.9684	0.96868	0.98708	0.98494	0.98501	0.98501	0.98501	0.98501	0.98501	0.9893	0.99003	0.98968
K-tnfα1	0.61962	0.76127	0.68578	0.62049	0.60411	0.6714	0.70056	0.67777	0.64565	0.41771	0.67303	0.53656	0.90983	0.83885	0.87135	0.93769	0.91458	0.92021	0.90709	0.92106	0.93809	0.95181	0.94837	0.94527	0.85488	0.87026	0.9723	0.94056	0.88707	0.92326	0.9393	0.9735	0.98588	0.95748	1	0.98631	0.99061	0.98607	0.94897	0.98229	0.98557	0.98546	0.98546	0.98546	0.98546	0.98546	0.98595	0.9851	0.98587
B-c3-3	0.63917	0.77904	0.62868	0.51397	0.50827	0.6228	0.61288	0.59975	0.68406	0.368	0.61207	0.56914	0.86471	0.87416	0.8857	0.94093	0.91889	0.92512	0.89124	0.94191	0.95509	0.96638	0.95653	0.94817	0.87161	0.8927	0.95635	0.92397	0.93081	0.95007	0.96778	0.98128	0.97942	0.97064	0.98631	1	0.9928	0.99671	0.96719	0.98778	0.99055	0.99035	0.99035	0.99035	0.99035	0.99035	0.98763	0.98912	0.99027
K-tnfα2	0.5712	0.72325	0.69582	0.6002	0.59127	0.6552	0.69425	0.68406	0.67282	0.45196	0.69992	0.62999	0.87401	0.87861	0.89024	0.94596	0.92441	0.92677	0.92419	0.94627	0.95737	0.95819	0.95406	0.94992	0.87227	0.90099	0.9603	0.94545	0.94	0.96586	0.97714	0.98537	0.98078	0.97637	0.99061	0.9928	1	0.99615	0.98222	0.99763	0.99865	0.99858	0.99858	0.99858	0.99858	0.99858	0.99654	0.99624	0.99715
K-cfh	0.62703	0.76969	0.67742	0.56165	0.56374	0.60278	0.6381	0.62066	0.71475	0.4286	0.65895	0.61504	0.8687	0.8665	0.88375	0.93947	0.92079	0.92274	0.89765	0.9386	0.95025	0.95207	0.94307	0.93653	0.84704	0.87706	0.94507	0.91629	0.9432	0.96412	0.97732	0.97432	0.97731	0.9684	0.98607	0.99671	0.99615	1	0.97465	0.99178	0.9945	0.99441	0.99441	0.99441	0.99441	0.99441	0.99051	0.99159	0.99166
S-c2-b	0.46295	0.62784	0.70712	0.57883	0.57143	0.66196	0.70376	0.70824	0.64343	0.47502	0.72876	0.73148	0.78846	0.89871	0.87455	0.91879	0.89556	0.89456	0.92301	0.94431	0.94793	0.93423	0.93162	0.92645	0.89014	0.93239	0.92895	0.93858	0.97334	0.98881	0.9946	0.97546	0.93871	0.96868	0.94897	0.96719	0.98222	0.97465	1	0.98731	0.98431	0.98427	0.98427	0.98427	0.98427	0.98427	0.97898	0.97839	0.98077
K-c8	0.52538	0.68456	0.67899	0.58951	0.58067	0.64378	0.69206	0.6979	0.68137	0.48318	0.7192	0.66772	0.87281	0.90658	0.9133	0.95936	0.94027	0.94146	0.94367	0.96381	0.97158	0.96546	0.9633	0.96073	0.87602	0.91003	0.94901	0.95228	0.95459	0.97641	0.98336	0.98866	0.98127	0.98708	0.98229	0.98778	0.99763	0.99178	0.98731	1	0.99963	0.99964	0.99964	0.99964	0.99964	0.99964	0.99889	0.99866	0.99909
S-cd59-2	0.54685	0.70289	0.67958	0.58893	0.5821	0.63509	0.68408	0.68565	0.69083	0.47761	0.7109	0.65555	0.87902	0.89941	0.91074	0.95878	0.9402	0.94148	0.93768	0.96046	0.96919	0.96461	0.96141	0.95849	0.86868	0.90171	0.94952	0.94692	0.95126	0.97368	0.98158	0.98675	0.9837	0.98494	0.98557	0.99055	0.99865	0.9945	0.98431	0.99963	1	1	1	1	1	1	0.99902	0.999	0.99916
S-tph2	0.54617	0.70231	0.67988	0.58957	0.58288	0.63429	0.6843	0.68606	0.69164	0.47919	0.71187	0.65649	0.87944	0.89962	0.91116	0.95905	0.9406	0.9418	0.93807	0.96063	0.9693	0.96449	0.96134	0.9585	0.86804	0.90127	0.94908	0.9468	0.95144	0.97385	0.98161	0.98658	0.98376	0.98501	0.98546	0.99035	0.99858	0.99441	0.98427	0.99964	1	1	1	1	1	1	0.99905	0.99903	0.99915
B-mrap1	0.54617	0.70231	0.67988	0.58957	0.58288	0.63429	0.6843	0.68606	0.69164	0.47919	0.71187	0.65649	0.87944	0.89962	0.91116	0.95905	0.9406	0.9418	0.93807	0.96063	0.9693	0.96449	0.96134	0.9585	0.86804	0.90127	0.94908	0.9468	0.95144	0.97385	0.98161	0.98658	0.98376	0.98501	0.98546	0.99035	0.99858	0.99441	0.98427	0.99964	1	1	1	1	1	1	0.99905	0.99903	0.99915
B-cyp21	0.54617	0.70231	0.67988	0.58957	0.58288	0.63429	0.6843	0.68606	0.69164	0.47919	0.71187	0.65649	0.87944	0.89962	0.91116	0.95905	0.9406	0.9418	0.93807	0.96063	0.9693	0.96449	0.96134	0.9585	0.86804	0.90127	0.94908	0.9468	0.95144	0.97385	0.98161	0.98658	0.98376	0.98501	0.98546	0.99035	0.99858	0.99441	0.98427	0.99964	1	1	1	1	1	1	0.99905	0.99903	0.99915
S-pomcα	0.54617	0.70231	0.67988	0.58957	0.58288	0.63429	0.6843	0.68606	0.69164	0.47919	0.71187	0.65649	0.87944	0.89962	0.91116	0.95905	0.9406	0.9418	0.93807	0.96063	0.9693	0.96449	0.96134	0.9585	0.86804	0.90127	0.94908	0.9468	0.95144	0.97385	0.98161	0.98658	0.98376	0.98501	0.98546	0.99035	0.99858	0.99441	0.98427	0.99964	1	1	1	1	1	1	0.99905	0.99903	0.99915
S-cfi	0.54617	0.70231	0.67988	0.58957	0.58288	0.63429	0.6843	0.68606	0.69164	0.47919	0.71187	0.65649	0.87944	0.89962	0.91116	0.95905	0.9406	0.9418	0.93807	0.96063	0.9693	0.96449	0.96134	0.9585	0.86804	0.90127	0.94908	0.9468	0.95144	0.97385	0.98161	0.98658	0.98376	0.98501	0.98546	0.99035	0.99858	0.99441	0.98427	0.99964	1	1	1	1	1	1	0.99905	0.99903	0.99915
K-c3-1b2	0.53164	0.68974	0.66406	0.58894	0.57894	0.63634	0.68691	0.69605	0.68736	0.48764	0.71645	0.65016	0.8936	0.909	0.92388	0.96877	0.95118	0.95297	0.94898	0.96752	0.976	0.97133	0.96987	0.96844	0.86938	0.90123	0.94922	0.95398	0.94533	0.96859	0.9752	0.98844	0.98905	0.9893	0.98595	0.98763	0.99654	0.99051	0.97898	0.99889	0.99902	0.99905	0.99905	0.99905	0.99905	0.99905	1	0.99984	0.99966
K-c7-1	0.53955	0.69646	0.65545	0.57692	0.56869	0.62599	0.67378	0.68357	0.69578	0.48266	0.70753	0.64869	0.89317	0.91114	0.92634	0.97011	0.95317	0.95504	0.94621	0.96917	0.97751	0.97291	0.9706	0.96873	0.86704	0.89916	0.94648	0.95016	0.9477	0.96938	0.97621	0.98798	0.98961	0.99003	0.9851	0.98912	0.99624	0.99159	0.97839	0.99866	0.999	0.99903	0.99903	0.99903	0.99903	0.99903	0.99984	1	0.99966
K-il1β1	0.5376	0.69483	0.65599	0.57431	0.56306	0.6434	0.67956	0.68788	0.679	0.46687	0.70214	0.64265	0.88534	0.9101	0.92062	0.96613	0.94705	0.94986	0.94439	0.96744	0.97623	0.97398	0.97169	0.96912	0.87879	0.90885	0.95316	0.95509	0.94631	0.96841	0.97669	0.99117	0.98776	0.98968	0.98587	0.99027	0.99715	0.99166	0.98077	0.99909	0.99916	0.99915	0.99915	0.99915	0.99915	0.99915	0.99966	0.99966	1
K-il1β2	0.53892	0.6961	0.66853	0.58418	0.57517	0.63833	0.68369	0.68954	0.68619	0.47724	0.71017	0.65171	0.88401	0.90594	0.91746	0.96375	0.94524	0.94709	0.94308	0.9649	0.97349	0.96943	0.96698	0.96453	0.87267	0.90466	0.95059	0.95162	0.94907	0.97146	0.97909	0.98889	0.98625	0.98791	0.98566	0.98984	0.99785	0.99276	0.98251	0.99959	0.99975	0.99975	0.99975	0.99975	0.99975	0.99975	0.99969	0.99964	0.99979
S-cfb2	0.5016	0.66263	0.68528	0.56959	0.57368	0.591	0.66304	0.6734	0.72015	0.51566	0.72862	0.73256	0.83624	0.91197	0.90991	0.94777	0.9329	0.92992	0.93295	0.96188	0.96506	0.94669	0.94256	0.93926	0.85238	0.89908	0.91423	0.92536	0.98115	0.99427	0.99661	0.97343	0.96064	0.98041	0.95831	0.97644	0.98759	0.98542	0.99322	0.99355	0.99236	0.99244	0.99244	0.99244	0.99244	0.99244	0.98894	0.98952	0.98913
S-masp3	0.48211	0.64621	0.71165	0.63083	0.63253	0.5943	0.70566	0.71764	0.72498	0.5742	0.77688	0.73281	0.87627	0.90509	0.92013	0.95919	0.94722	0.94249	0.95353	0.96117	0.96509	0.9433	0.94338	0.94448	0.83161	0.87906	0.91464	0.93384	0.96465	0.98575	0.98408	0.9693	0.97087	0.98017	0.96618	0.96907	0.98763	0.98115	0.9837	0.99375	0.99282	0.99302	0.99302	0.99302	0.99302	0.99302	0.99229	0.9918	0.99013
B-pomcα	0.097298	0.23939	0.52659	0.27587	0.30894	0.34931	0.41154	0.44783	0.50021	0.41055	0.55459	0.86932	0.27777	0.69174	0.57264	0.56347	0.55163	0.5356	0.60783	0.66235	0.63948	0.57561	0.56745	0.5559	0.62424	0.71047	0.51874	0.57972	0.8365	0.80029	0.78677	0.64216	0.53124	0.65841	0.53511	0.62225	0.64414	0.64545	0.76999	0.66945	0.65789	0.65797	0.65797	0.65797	0.65797	0.65797	0.63842	0.64038	0.64388
B-clec14a	0.048356	0.23101	0.49788	0.3826	0.38883	0.44017	0.54307	0.64595	0.58785	0.59482	0.72288	0.91747	0.55563	0.90461	0.82857	0.79876	0.79539	0.7829	0.8506	0.86583	0.84246	0.77513	0.7826	0.78538	0.74178	0.82356	0.65221	0.77879	0.91918	0.89604	0.87053	0.79856	0.72882	0.84144	0.68707	0.74096	0.77279	0.75689	0.86268	0.81002	0.79699	0.79741	0.79741	0.79741	0.79741	0.79741	0.79569	0.7962	0.7958
S-c8	0.27321	0.4502	0.55192	0.41619	0.40773	0.58683	0.59806	0.66216	0.60197	0.47019	0.68316	0.80894	0.67469	0.94998	0.88428	0.88808	0.87018	0.86841	0.90606	0.94348	0.93386	0.90221	0.90269	0.89818	0.87892	0.93395	0.82589	0.89397	0.97306	0.96313	0.95842	0.92625	0.8599	0.94019	0.83989	0.88715	0.90168	0.89075	0.95799	0.92401	0.91533	0.91538	0.91538	0.91538	0.91538	0.91538	0.91245	0.9133	0.91589
B-serpin1	0.58407	0.72076	0.84551	0.71103	0.74013	0.52294	0.70097	0.64648	0.75084	0.57161	0.76469	0.71213	0.80095	0.74544	0.7768	0.844	0.83304	0.82059	0.83293	0.83883	0.84749	0.82261	0.81458	0.81182	0.71122	0.76649	0.85817	0.82148	0.91662	0.94591	0.94789	0.88246	0.89476	0.88079	0.92578	0.92443	0.94619	0.95121	0.94078	0.93878	0.94203	0.94221	0.94221	0.94221	0.94221	0.94221	0.93094	0.93018	0.92785
K-cd59-1	0.47022	0.62031	0.87232	0.81378	0.7885	0.76491	0.879	0.82386	0.51083	0.50698	0.80619	0.60438	0.80701	0.71914	0.73505	0.82192	0.79069	0.78821	0.86578	0.81199	0.82808	0.82772	0.83393	0.83539	0.81073	0.83575	0.93593	0.90972	0.82799	0.88408	0.89366	0.90384	0.88948	0.86808	0.94064	0.90024	0.93793	0.91687	0.92256	0.92688	0.92674	0.92671	0.92671	0.92671	0.92671	0.92671	0.92217	0.91623	0.91953
B-cfi	0.77953	0.85393	0.40657	0.27874	0.23769	0.68001	0.42884	0.36093	0.3793	-0.10327	0.22699	0.11682	0.69053	0.63246	0.63086	0.72081	0.67412	0.70311	0.62536	0.71607	0.74849	0.83021	0.80968	0.78693	0.82908	0.7845	0.90257	0.77741	0.66094	0.68838	0.74301	0.83579	0.81664	0.76856	0.85929	0.87012	0.82544	0.83655	0.75901	0.79688	0.80494	0.80395	0.80395	0.80395	0.80395	0.80395	0.79975	0.80198	0.81079
K-sertα	0.8864	0.95192	0.48631	0.32106	0.32248	0.52359	0.37855	0.29067	0.57553	0.015629	0.27125	0.20824	0.73123	0.62259	0.65324	0.74242	0.7116	0.7296	0.6182	0.727	0.75699	0.81748	0.78899	0.76644	0.73454	0.71489	0.86684	0.72459	0.72255	0.74369	0.79062	0.82431	0.83971	0.77918	0.87892	0.89936	0.85326	0.88083	0.78381	0.82293	0.8348	0.83405	0.83405	0.83405	0.83405	0.83405	0.82451	0.82897	0.83262
K-c5	0.78582	0.89021	0.69104	0.58915	0.60068	0.5405	0.58852	0.51793	0.71201	0.35266	0.56887	0.43493	0.88231	0.71323	0.77769	0.86085	0.84358	0.84694	0.7856	0.82743	0.85081	0.87227	0.85716	0.84915	0.7307	0.74363	0.91213	0.82234	0.82613	0.86279	0.88605	0.89426	0.93774	0.87579	0.96615	0.95572	0.94547	0.95957	0.88097	0.9244	0.93402	0.93384	0.93384	0.93384	0.93384	0.93384	0.92839	0.92965	0.92824
K-cfi	0.81021	0.91063	0.62844	0.48138	0.49801	0.51471	0.50696	0.44223	0.72125	0.27514	0.49328	0.43721	0.83345	0.73662	0.77906	0.85505	0.83603	0.8419	0.76161	0.83815	0.85946	0.88417	0.86299	0.84921	0.75538	0.76837	0.90372	0.80815	0.85306	0.87548	0.9031	0.90024	0.92722	0.88152	0.95207	0.96584	0.94315	0.96438	0.89116	0.92363	0.93288	0.93256	0.93256	0.93256	0.93256	0.93256	0.92425	0.92752	0.92728
K-5ht1aα	0.65032	0.78522	0.73219	0.58143	0.60073	0.54988	0.62317	0.5849	0.74908	0.4493	0.66401	0.64969	0.82362	0.81708	0.83466	0.89572	0.87974	0.87648	0.85284	0.89822	0.90884	0.9022	0.88922	0.88088	0.7946	0.83509	0.9087	0.86495	0.94619	0.96498	0.97674	0.93889	0.94215	0.93349	0.9617	0.97832	0.97985	0.98982	0.96747	0.97285	0.97652	0.97647	0.97647	0.97647	0.97647	0.97647	0.9672	0.96863	0.96801
K-cfp2	0.67731	0.80986	0.7064	0.58625	0.5943	0.58424	0.63458	0.59715	0.72541	0.42074	0.64769	0.58267	0.86994	0.82051	0.85053	0.91607	0.89794	0.89891	0.86687	0.90715	0.92187	0.92675	0.91549	0.90828	0.81228	0.84054	0.93792	0.88938	0.92079	0.94645	0.96196	0.9539	0.96732	0.94408	0.98489	0.99022	0.98858	0.99601	0.95782	0.979	0.98372	0.98362	0.98362	0.98362	0.98362	0.98362	0.97799	0.97904	0.97862
B-5ht1aα	0.72888	0.84519	0.54383	0.37808	0.40093	0.4617	0.44031	0.42071	0.77187	0.30644	0.49211	0.5414	0.81189	0.83714	0.85449	0.90053	0.88753	0.89204	0.80464	0.90464	0.9161	0.92515	0.90383	0.88981	0.78744	0.81492	0.87821	0.82332	0.92324	0.92456	0.94426	0.92466	0.93617	0.92658	0.93434	0.97499	0.94877	0.97145	0.92268	0.94235	0.9482	0.94798	0.94798	0.94798	0.94798	0.94798	0.94092	0.94615	0.9451
B-tph2	0.82347	0.90818	0.51751	0.30804	0.35316	0.34344	0.31983	0.2667	0.79259	0.22436	0.37821	0.46301	0.7327	0.72145	0.74925	0.80368	0.79424	0.79708	0.67619	0.80442	0.8187	0.83234	0.80106	0.78159	0.67843	0.70519	0.79724	0.70053	0.86006	0.85599	0.88137	0.83406	0.85758	0.8332	0.86721	0.91898	0.88014	0.91787	0.84755	0.8655	0.87524	0.87493	0.87493	0.87493	0.87493	0.87493	0.86184	0.86901	0.86707
S-mrap1	0.17245	0.18225	-0.16866	-0.18968	-0.32142	0.67106	0.13809	0.12084	-0.48302	-0.6589	-0.28658	-0.41673	0.029914	0.14653	0.040138	0.09812	0.024092	0.07613	0.090597	0.13427	0.1631	0.28938	0.28796	0.26422	0.55825	0.44477	0.41858	0.34286	-0.0054597	0.015166	0.081388	0.28752	0.16948	0.17056	0.22054	0.22053	0.17587	0.15167	0.14675	0.15442	0.15146	0.14986	0.14986	0.14986	0.14986	0.14986	0.15554	0.15292	0.17463
S-cfh	-0.01796	0.062204	-0.063212	-0.1287	-0.25529	0.75078	0.27683	0.32964	-0.34774	-0.41573	-0.03696	-0.015992	0.077789	0.43213	0.26588	0.28611	0.21582	0.25812	0.33028	0.36956	0.37853	0.4583	0.46447	0.44428	0.74848	0.68031	0.51416	0.52999	0.27343	0.27108	0.31582	0.46888	0.29999	0.38085	0.32385	0.35727	0.33491	0.29921	0.37679	0.33923	0.32655	0.32526	0.32526	0.32526	0.32526	0.32526	0.32989	0.32715	0.34882
S-il10b	-0.20126	-0.082123	-0.27741	-0.17057	-0.25382	0.35973	0.13391	0.33967	0.061419	0.069859	0.16185	0.23303	0.37055	0.69833	0.62758	0.54851	0.53831	0.56288	0.55944	0.58723	0.57224	0.58014	0.60113	0.60833	0.58358	0.56955	0.37595	0.54551	0.37972	0.35054	0.34322	0.48581	0.43208	0.52075	0.32561	0.3562	0.34403	0.31051	0.36217	0.38729	0.37335	0.37332	0.37332	0.37332	0.37332	0.37332	0.4022	0.40381	0.40735
S-c3-3	-0.077876	0.05138	-0.1271	-0.044023	-0.14778	0.57267	0.29439	0.4591	0.0257	0.015092	0.21859	0.21428	0.44936	0.73856	0.65853	0.61649	0.58751	0.61841	0.63653	0.65518	0.65055	0.68194	0.7018	0.70411	0.74035	0.70953	0.55345	0.68217	0.45064	0.44012	0.44799	0.61465	0.54149	0.61477	0.46942	0.4867	0.47554	0.43688	0.48365	0.50684	0.49394	0.4936	0.4936	0.4936	0.4936	0.4936	0.51907	0.51862	0.52665
K-il1β3	0.027014	0.10847	-0.35765	-0.21705	-0.2524	0.067128	-0.060338	0.1341	0.32309	0.14253	0.085931	0.13611	0.51614	0.65201	0.67664	0.59003	0.60883	0.62755	0.51232	0.57669	0.56615	0.56928	0.57945	0.5903	0.38577	0.37829	0.29582	0.43221	0.34296	0.31033	0.29812	0.42584	0.47156	0.50019	0.33403	0.3599	0.32582	0.31919	0.28314	0.36262	0.35873	0.35903	0.35903	0.35903	0.35903	0.35903	0.39159	0.39788	0.39144
S-sertα	-0.056171	0.025787	-0.39214	-0.23342	-0.30355	0.20701	-0.0076807	0.18495	0.12425	0.018814	0.037777	0.03981	0.44123	0.60695	0.60117	0.52472	0.52708	0.55436	0.4772	0.52168	0.5149	0.53824	0.55402	0.56324	0.44362	0.41365	0.31155	0.44762	0.26357	0.23988	0.23667	0.40661	0.41772	0.45338	0.29663	0.31185	0.28101	0.26089	0.24334	0.31534	0.30866	0.3087	0.3087	0.3087	0.3087	0.3087	0.3429	0.34672	0.34557
K-c9	-0.1019	0.0023326	-0.30694	-0.22591	-0.23832	0.00036614	-0.062258	0.1576	0.39968	0.26972	0.17757	0.36764	0.43309	0.71761	0.70431	0.59332	0.61955	0.62721	0.54234	0.61343	0.58844	0.55468	0.56475	0.57565	0.38357	0.41246	0.24195	0.42045	0.45025	0.39677	0.36937	0.42776	0.44344	0.52293	0.29657	0.35259	0.33106	0.32552	0.34257	0.3817	0.37287	0.37339	0.37339	0.37339	0.37339	0.37339	0.40003	0.40711	0.39973
B-c5ar	-0.061	0.055164	-0.072254	0.16229	0.11917	0.1886	0.25597	0.43749	0.36503	0.45869	0.41361	0.28531	0.68153	0.67262	0.74163	0.67412	0.69713	0.7037	0.66681	0.62917	0.61979	0.59793	0.62597	0.65304	0.38974	0.3999	0.38045	0.54797	0.38518	0.38951	0.35963	0.48855	0.56328	0.56719	0.43915	0.40568	0.41666	0.38775	0.36276	0.4537	0.44849	0.44927	0.44927	0.44927	0.44927	0.44927	0.48642	0.48661	0.47714
S-c3-1b1	-0.022012	0.11081	-0.11421	0.0083103	-0.036813	0.26981	0.20318	0.39997	0.38173	0.32772	0.34661	0.38194	0.62243	0.81729	0.81624	0.7401	0.75033	0.76341	0.7173	0.7437	0.72938	0.71418	0.7322	0.74614	0.57274	0.58529	0.47128	0.63599	0.54126	0.51887	0.49966	0.60822	0.62198	0.67621	0.49892	0.51759	0.50982	0.48822	0.49753	0.55206	0.5434	0.54381	0.54381	0.54381	0.54381	0.54381	0.5738	0.57691	0.57245
B-il11	0.18864	0.31041	0.10278	0.20317	0.088514	0.75374	0.49103	0.5765	0.061724	0.010312	0.30391	0.10772	0.64191	0.71048	0.68131	0.69941	0.65749	0.6927	0.70675	0.69843	0.71382	0.77674	0.79429	0.79547	0.82381	0.76911	0.7552	0.80522	0.47786	0.50644	0.53187	0.73441	0.69376	0.69866	0.66581	0.63912	0.62935	0.59064	0.58242	0.63659	0.63075	0.63021	0.63021	0.63021	0.63021	0.63021	0.65384	0.6507	0.6599
B-mbl-h2	0.62265	0.71705	0.24195	0.24825	0.18827	0.63308	0.41507	0.42789	0.39076	0.019262	0.27823	0.10784	0.81406	0.7358	0.76627	0.81649	0.78457	0.81546	0.72778	0.7885	0.81492	0.88625	0.88051	0.87188	0.81102	0.76457	0.86822	0.8216	0.62358	0.6509	0.68904	0.83983	0.85736	0.80865	0.84453	0.83438	0.79617	0.79336	0.70742	0.78409	0.78962	0.78901	0.78901	0.78901	0.78901	0.78901	0.80226	0.80409	0.8084
S-sod2	0.53793	0.65591	0.3094	0.26783	0.19677	0.75158	0.50051	0.51945	0.33346	0.016463	0.33796	0.22544	0.75201	0.79887	0.77756	0.82798	0.78463	0.8155	0.7755	0.83278	0.85436	0.9198	0.91602	0.90388	0.92383	0.8849	0.9211	0.89096	0.70501	0.7269	0.76547	0.89962	0.86586	0.85562	0.866	0.87089	0.84179	0.8309	0.79284	0.83472	0.8353	0.83456	0.83456	0.83456	0.83456	0.83456	0.84322	0.84383	0.85229
B-hsd3β1	-0.092763	0.041331	-0.017617	-0.057689	-0.026559	-0.011401	0.063321	0.25592	0.59633	0.49039	0.39658	0.71666	0.41279	0.79735	0.75423	0.64876	0.67954	0.66866	0.62811	0.70136	0.66564	0.58736	0.5916	0.59947	0.42565	0.50629	0.28985	0.47097	0.67687	0.61285	0.57255	0.51473	0.50136	0.61973	0.37685	0.46047	0.4601	0.46195	0.53058	0.51515	0.50378	0.50453	0.50453	0.50453	0.50453	0.50453	0.51578	0.52291	0.51443
K-mbl-h2	0.36332	0.48842	0.14528	0.24632	0.21337	0.38809	0.35921	0.47059	0.56937	0.36151	0.44274	0.33604	0.88041	0.84991	0.91267	0.89543	0.89963	0.91399	0.82696	0.85748	0.86262	0.87296	0.88096	0.89095	0.66831	0.66824	0.70949	0.78084	0.66109	0.66939	0.66759	0.78452	0.84691	0.82863	0.76153	0.75185	0.73586	0.72702	0.6647	0.75315	0.75409	0.75435	0.75435	0.75435	0.75435	0.75435	0.77949	0.78236	0.77665
B-c2-b	0.33317	0.47657	0.17827	0.19908	0.18421	0.36549	0.33897	0.46558	0.65394	0.40395	0.48127	0.51534	0.8299	0.94476	0.9668	0.93428	0.93989	0.94905	0.8696	0.93026	0.92573	0.91569	0.9186	0.92373	0.7288	0.75311	0.71927	0.80854	0.79507	0.78188	0.77497	0.83816	0.86746	0.89251	0.77751	0.80447	0.78813	0.78515	0.76037	0.81424	0.81193	0.8122	0.8122	0.8122	0.8122	0.8122	0.83062	0.83531	0.83016
K-tph1a	0.1915	0.33202	0.05462	0.088468	0.079527	0.24824	0.23361	0.39664	0.62303	0.41581	0.4325	0.53326	0.73242	0.91778	0.92789	0.86633	0.88101	0.88723	0.80854	0.87264	0.85922	0.83348	0.83902	0.8469	0.63999	0.67427	0.5877	0.71513	0.73634	0.70795	0.6908	0.74114	0.76634	0.81518	0.65379	0.69349	0.67851	0.67486	0.66935	0.71533	0.71032	0.71075	0.71075	0.71075	0.71075	0.71075	0.7315	0.73713	0.73047
B-c3-1a	0.33509	0.48205	0.32284	0.37524	0.38352	0.28949	0.42097	0.53167	0.771	0.61019	0.63041	0.60797	0.90359	0.91113	0.97751	0.9499	0.96934	0.96599	0.89913	0.92179	0.91596	0.88113	0.88794	0.90157	0.62854	0.67481	0.69258	0.78777	0.80786	0.80727	0.78636	0.81596	0.88463	0.88823	0.79592	0.7995	0.80264	0.79969	0.7654	0.82806	0.82767	0.82834	0.82834	0.82834	0.82834	0.82834	0.84648	0.84979	0.83959
K-il10b	0.20674	0.33639	0.17745	0.27955	0.30166	0.089719	0.27965	0.42116	0.75835	0.652	0.56627	0.56629	0.8222	0.81705	0.90421	0.84738	0.88409	0.87538	0.79345	0.8088	0.79593	0.74359	0.75392	0.77424	0.44033	0.49566	0.50147	0.63007	0.67822	0.66813	0.63351	0.65393	0.74993	0.75471	0.63328	0.6354	0.64067	0.63957	0.60169	0.67435	0.67376	0.67473	0.67473	0.67473	0.67473	0.67473	0.69772	0.70198	0.68746
B-gsr	-0.014104	0.058753	0.076539	0.021633	0.13471	-0.44325	-0.10775	0.015513	0.77754	0.6636	0.37506	0.70026	0.29963	0.47177	0.5154	0.41656	0.48223	0.44618	0.36539	0.42758	0.3901	0.27191	0.26599	0.27959	-0.027545	0.091057	-0.014948	0.11872	0.50428	0.44284	0.3843	0.21472	0.28731	0.35429	0.17417	0.24495	0.25396	0.28315	0.30598	0.29806	0.29568	0.29701	0.29701	0.29701	0.29701	0.29701	0.29817	0.30702	0.28778
B-sertβ	-0.25739	-0.17439	-0.082392	-0.18685	-0.10582	-0.35063	-0.17069	-0.0074063	0.51956	0.46989	0.24899	0.70361	0.044385	0.46833	0.41264	0.29143	0.3389	0.31126	0.28376	0.36144	0.31442	0.20172	0.19895	0.20507	0.05402	0.16427	-0.088202	0.08421	0.45566	0.37168	0.31781	0.15597	0.13782	0.27599	0.026992	0.13315	0.14053	0.1572	0.2545	0.19658	0.18522	0.1862	0.1862	0.1862	0.1862	0.1862	0.1849	0.19326	0.18206
B-tph1a	-0.082545	-0.059975	-0.32325	-0.44587	-0.34362	-0.57666	-0.48152	-0.33709	0.53287	0.2389	-0.056871	0.43793	-0.030937	0.31927	0.29599	0.17152	0.22768	0.20723	0.07657	0.22283	0.1828	0.096156	0.077579	0.07566	-0.11542	-0.027365	-0.22772	-0.11264	0.29781	0.19935	0.15924	0.0080421	0.029728	0.13247	-0.092364	0.032502	0.00024299	0.04283	0.074421	0.045685	0.041954	0.042715	0.042715	0.042715	0.042715	0.042715	0.040958	0.0544	0.040879
B-c3ar	-0.36728	-0.31951	-0.23975	0.025801	0.055102	-0.40594	-0.08609	0.096934	0.32979	0.59683	0.27434	0.24776	0.29042	0.22582	0.33805	0.2243	0.29118	0.26984	0.2322	0.16498	0.13708	0.051473	0.080356	0.11938	-0.24404	-0.18714	-0.21736	-0.014923	0.011424	-0.0047015	-0.070857	-0.05876	0.070783	0.077275	-0.074496	-0.1066	-0.075364	-0.089365	-0.10242	-0.028557	-0.032595	-0.03103	-0.03103	-0.03103	-0.03103	-0.03103	0.0015106	0.0030044	-0.017077
B-c6	-0.30701	-0.27988	-0.045264	0.22914	0.27862	-0.45092	0.0036752	0.12039	0.34791	0.69629	0.35611	0.22745	0.28239	0.049935	0.20618	0.12541	0.19658	0.16466	0.14979	0.038276	0.016883	-0.076862	-0.047841	-0.0048405	-0.39296	-0.32801	-0.26585	-0.10569	-0.068003	-0.05966	-0.12872	-0.15044	0.011585	-0.023457	-0.098539	-0.16426	-0.11474	-0.12665	-0.159	-0.081743	-0.081436	-0.079698	-0.079698	-0.079698	-0.079698	-0.079698	-0.05301	-0.054136	-0.076607
K-c1r/c1s	-0.065927	-0.055368	-0.13	0.15611	0.19528	-0.4068	-0.059405	0.04391	0.40081	0.54717	0.23639	0.049415	0.43075	0.10523	0.29294	0.22797	0.29408	0.27544	0.1864	0.11685	0.10845	0.053133	0.073824	0.11124	-0.30856	-0.27526	-0.14273	-0.031144	-0.05419	-0.040825	-0.090907	-0.05469	0.13732	0.061038	0.022333	-0.045883	-0.026493	-0.027588	-0.12333	-0.0050446	0.0013199	0.0027591	0.0027591	0.0027591	0.0027591	0.0027591	0.033803	0.035137	0.012911
B-il1β1	0.086048	0.1836	0.092681	0.32886	0.33206	0.021334	0.26766	0.40088	0.57214	0.64242	0.51021	0.33201	0.77148	0.58386	0.72373	0.67267	0.71502	0.7069	0.64196	0.5905	0.5842	0.54129	0.56411	0.59619	0.22175	0.25498	0.3375	0.46992	0.39119	0.40762	0.36833	0.44217	0.58251	0.54036	0.46692	0.41425	0.43337	0.41933	0.35205	0.4611	0.46268	0.46384	0.46384	0.46384	0.46384	0.46384	0.49652	0.49721	0.48055
B-c8g	0.1867	0.23185	-0.30311	-0.127	-0.11951	-0.16059	-0.13557	0.016724	0.4969	0.2608	0.089232	0.063462	0.59914	0.51143	0.62513	0.55008	0.59164	0.59959	0.42845	0.48577	0.481	0.47366	0.4782	0.49497	0.15458	0.15738	0.19862	0.29485	0.26028	0.23982	0.2207	0.31888	0.44978	0.41609	0.31027	0.3115	0.27602	0.28685	0.18466	0.30178	0.30661	0.30727	0.30727	0.30727	0.30727	0.30727	0.33951	0.34712	0.33246
K-c8b	-0.084751	-0.0037378	-0.26902	-0.063674	-0.066349	-0.12491	-0.032013	0.16807	0.43706	0.4203	0.2397	0.24704	0.53891	0.56778	0.64725	0.54611	0.5903	0.59065	0.4933	0.5043	0.48619	0.44648	0.46491	0.49008	0.16942	0.19566	0.14985	0.32257	0.28965	0.26489	0.22643	0.30671	0.40576	0.41898	0.25286	0.25212	0.24562	0.23733	0.19952	0.28885	0.28575	0.28671	0.28671	0.28671	0.28671	0.28671	0.3217	0.32655	0.31217
S-cyp11a1	0.077171	0.085835	-0.47335	-0.27913	-0.26105	-0.35442	-0.32419	-0.16632	0.39081	0.1767	-0.074114	-0.066904	0.4143	0.32165	0.4401	0.34776	0.39876	0.40468	0.22002	0.28095	0.27259	0.26106	0.26475	0.28261	-0.062711	-0.061996	-0.031455	0.068785	0.059396	0.029252	0.0056503	0.093568	0.23479	0.20071	0.086519	0.091627	0.051668	0.06745	-0.037791	0.078943	0.084303	0.085042	0.085042	0.085042	0.085042	0.085042	0.11774	0.12631	0.11007
B-c1q	-0.0082904	0.016018	-0.3565	-0.15089	-0.11292	-0.41743	-0.24985	-0.086099	0.48059	0.38194	0.080663	0.093976	0.43182	0.32928	0.46111	0.36021	0.42319	0.41623	0.26197	0.29034	0.27459	0.23007	0.23906	0.26435	-0.12759	-0.097672	-0.072846	0.057882	0.10361	0.075409	0.034456	0.077782	0.23169	0.20588	0.078694	0.075826	0.05789	0.070333	-0.014843	0.091902	0.09571	0.096836	0.096836	0.096836	0.096836	0.096836	0.12838	0.13572	0.11583
K-cyp11a1	-0.19401	-0.15819	-0.40974	-0.1853	-0.16081	-0.40313	-0.24105	-0.046083	0.37285	0.39396	0.092666	0.13293	0.33714	0.32134	0.42304	0.30435	0.36578	0.35806	0.24418	0.2519	0.22892	0.17375	0.19047	0.21891	-0.13709	-0.10271	-0.14032	0.032811	0.061949	0.028392	-0.020159	0.025448	0.15205	0.15668	-0.008694	-0.0093946	-0.015719	-0.014934	-0.061424	0.028089	0.026877	0.028067	0.028067	0.028067	0.028067	0.028067	0.061822	0.067745	0.049383
B-tnfα3	-0.14197	-0.066559	-0.25409	-0.1226	-0.079192	-0.33492	-0.14837	0.055191	0.55814	0.51857	0.24678	0.40937	0.41236	0.52948	0.59571	0.47225	0.53262	0.51866	0.41609	0.45168	0.42083	0.34335	0.35472	0.37834	0.036054	0.10084	0.0033797	0.19037	0.32753	0.27843	0.22543	0.21396	0.30934	0.35397	0.1484	0.18147	0.17852	0.18439	0.17334	0.22998	0.22588	0.22711	0.22711	0.22711	0.22711	0.22711	0.25329	0.26069	0.24273
S-c4	-0.021633	0.025025	-0.13982	0.0043095	0.080822	-0.47657	-0.1565	-0.0058718	0.66323	0.61525	0.277	0.36658	0.44634	0.38113	0.5104	0.4078	0.48158	0.45738	0.33303	0.35075	0.32567	0.23938	0.24661	0.27401	-0.1461	-0.07178	-0.066827	0.07755	0.25741	0.22368	0.16661	0.12093	0.27279	0.26833	0.12723	0.13627	0.13899	0.15639	0.1028	0.17834	0.18079	0.18226	0.18226	0.18226	0.18226	0.18226	0.20481	0.21203	0.18889
B-mrap2	-0.45245	-0.39292	0.20059	0.55485	0.47768	0.26096	0.52454	0.57933	-0.23586	0.46765	0.47673	0.016507	0.25473	-0.027155	0.059174	0.062029	0.067404	0.059731	0.2245	-0.015203	-0.013061	-0.037019	0.01713	0.059471	-0.051694	-0.059686	0.029458	0.15858	-0.19225	-0.11466	-0.15103	-0.024977	0.034165	-0.01436	0.019317	-0.12784	-0.041065	-0.11028	-0.089786	-0.029175	-0.036221	-0.035323	-0.035323	-0.035323	-0.035323	-0.035323	-0.005324	-0.019513	-0.023604
B-il6	-0.51489	-0.47378	-0.070283	0.26953	0.14132	0.39348	0.39084	0.46442	-0.54512	0.082484	0.19095	-0.23579	0.07717	-0.072247	-0.053432	-0.053067	-0.0734	-0.058495	0.10188	-0.099274	-0.092071	-0.06731	-0.015166	0.015563	0.050043	-0.0061501	0.014839	0.1315	-0.33023	-0.26368	-0.2756	-0.072222	-0.075982	-0.10068	-0.085184	-0.21154	-0.15196	-0.22773	-0.194	-0.14209	-0.15232	-0.1521	-0.1521	-0.1521	-0.1521	-0.1521	-0.11943	-0.13303	-0.12788
B-c7-1	-0.67126	-0.54732	0.20348	0.46256	0.42522	0.13715	0.48633	0.63948	0.019835	0.74151	0.66502	0.51101	0.22648	0.28074	0.29715	0.22966	0.25467	0.23037	0.41595	0.21696	0.18801	0.093185	0.14734	0.19091	0.051355	0.11367	0.0069119	0.24854	0.1243	0.14933	0.081399	0.099083	0.1104	0.1703	0.04133	-0.033774	0.064913	-0.00062785	0.11238	0.11303	0.095727	0.097108	0.097108	0.097108	0.097108	0.097108	0.1228	0.11247	0.10483
B-hsd11β1	-0.45576	-0.38407	-0.13389	0.23142	0.13376	0.2448	0.32294	0.46751	-0.21238	0.30698	0.30194	-0.041695	0.31348	0.19208	0.24925	0.20523	0.21159	0.22022	0.31159	0.14673	0.14343	0.13803	0.18885	0.22641	0.097261	0.071023	0.073841	0.24708	-0.12323	-0.07894	-0.10937	0.077149	0.12403	0.10856	0.049643	-0.05547	-0.005151	-0.069664	-0.057645	0.022405	0.012924	0.013619	0.013619	0.013619	0.013619	0.013619	0.054687	0.04561	0.042302
B-il10b	-0.41619	-0.35787	-0.14513	0.22339	0.17792	-0.037409	0.1928	0.34619	0.019402	0.48629	0.33207	0.047619	0.3527	0.16872	0.27814	0.21093	0.2466	0.24069	0.28138	0.13161	0.12087	0.080941	0.12661	0.16992	-0.094322	-0.087672	-0.0564	0.12836	-0.10953	-0.07819	-0.12685	-0.0016278	0.10462	0.076364	0.0010073	-0.095718	-0.046029	-0.092758	-0.1069	-0.013093	-0.018764	-0.017572	-0.017572	-0.017572	-0.017572	-0.017572	0.022998	0.017089	0.0049082
B-grβ	-0.31776	-0.29719	-0.69434	-0.47837	-0.54497	-0.081641	-0.29695	-0.091461	-0.14979	-0.1418	-0.24037	-0.21766	0.089702	0.24585	0.24136	0.13677	0.15101	0.17647	0.10069	0.12974	0.11727	0.13677	0.15629	0.16948	0.065624	0.025376	-0.10118	0.051277	-0.13581	-0.16986	-0.18095	-0.011193	0.0083619	0.04509	-0.1233	-0.11263	-0.14419	-0.16429	-0.17675	-0.10681	-0.11415	-0.11401	-0.11401	-0.11401	-0.11401	-0.11401	-0.07704	-0.073228	-0.075647
S-cd59-1	-0.3432	-0.33591	-0.71552	-0.49697	-0.58879	0.018398	-0.27603	-0.093302	-0.33371	-0.29074	-0.323	-0.35066	-0.002772	0.14653	0.12167	0.035541	0.034482	0.067464	0.016682	0.033434	0.027311	0.070018	0.091046	0.10065	0.07785	0.014113	-0.10719	0.021843	-0.24067	-0.26445	-0.26357	-0.062376	-0.068393	-0.036816	-0.17517	-0.17501	-0.20737	-0.23476	-0.24191	-0.17776	-0.18566	-0.18582	-0.18582	-0.18582	-0.18582	-0.18582	-0.14994	-0.14808	-0.14571
S-c5ar	-0.23728	-0.29736	-0.7198	-0.42081	-0.48117	-0.24388	-0.39204	-0.27516	-0.32697	-0.26722	-0.42018	-0.60666	-0.028814	-0.19084	-0.11172	-0.17451	-0.15547	-0.13099	-0.22587	-0.24378	-0.23846	-0.19257	-0.17387	-0.1563	-0.29357	-0.36575	-0.32366	-0.25422	-0.52701	-0.52508	-0.52716	-0.3311	-0.24211	-0.29762	-0.33545	-0.38432	-0.41498	-0.42938	-0.51608	-0.4044	-0.402	-0.40187	-0.40187	-0.40187	-0.40187	-0.40187	-0.36482	-0.36355	-0.3685
S-tph1a	-0.42399	-0.45638	-0.88508	-0.71017	-0.74919	-0.3573	-0.57797	-0.3831	-0.26712	-0.2892	-0.48334	-0.34759	-0.21955	-0.019451	-0.038057	-0.1609	-0.13663	-0.11594	-0.21138	-0.15449	-0.17318	-0.16219	-0.15066	-0.142	-0.21773	-0.25307	-0.41278	-0.27383	-0.36411	-0.41972	-0.43343	-0.31204	-0.29714	-0.2481	-0.42782	-0.39227	-0.43426	-0.44003	-0.44552	-0.39695	-0.40349	-0.40336	-0.40336	-0.40336	-0.40336	-0.40336	-0.37295	-0.36676	-0.37009
S-mbl-h2	-0.44803	-0.46006	-0.75182	-0.48029	-0.53459	-0.26065	-0.38176	-0.18689	-0.24555	-0.1116	-0.29641	-0.32088	-0.050523	0.014509	0.040555	-0.070011	-0.043142	-0.025547	-0.088368	-0.097174	-0.11149	-0.10526	-0.08074	-0.060118	-0.19689	-0.23313	-0.32944	-0.17117	-0.35669	-0.3839	-0.40592	-0.25056	-0.20182	-0.18364	-0.33266	-0.34473	-0.36351	-0.38504	-0.40354	-0.32731	-0.33345	-0.33304	-0.33304	-0.33304	-0.33304	-0.33304	-0.29476	-0.29237	-0.29807
S-c7-1	-0.46312	-0.46023	-0.72166	-0.45599	-0.51079	-0.22932	-0.34195	-0.1354	-0.20922	-0.063387	-0.24059	-0.24728	-0.016424	0.083001	0.10106	-0.014119	0.012747	0.029238	-0.025346	-0.034858	-0.051772	-0.052017	-0.026141	-0.0048611	-0.14356	-0.17294	-0.28828	-0.11556	-0.2914	-0.32109	-0.34605	-0.19595	-0.15429	-0.12471	-0.28987	-0.29762	-0.31294	-0.33671	-0.34382	-0.27277	-0.28037	-0.27991	-0.27991	-0.27991	-0.27991	-0.27991	-0.2414	-0.23906	-0.24476
B-tnfα1	-0.41433	-0.41487	-0.67894	-0.4161	-0.4344	-0.39335	-0.38874	-0.18215	-0.025824	0.088145	-0.17946	-0.15529	0.041157	0.089315	0.1448	0.018965	0.064818	0.070402	-0.013534	-0.016788	-0.038076	-0.063229	-0.040768	-0.015438	-0.24757	-0.25199	-0.34088	-0.16335	-0.2475	-0.28293	-0.32033	-0.21589	-0.13367	-0.11461	-0.28492	-0.28938	-0.30233	-0.31453	-0.33887	-0.25948	-0.26436	-0.26355	-0.26355	-0.26355	-0.26355	-0.26355	-0.22621	-0.22207	-0.2338
K-star	-0.40249	-0.40357	-0.67475	-0.41309	-0.42877	-0.40282	-0.39203	-0.18653	-0.0096793	0.095938	-0.17662	-0.15138	0.049725	0.091778	0.15062	0.024854	0.071838	0.076902	-0.010857	-0.012441	-0.033664	-0.05968	-0.037795	-0.012411	-0.25159	-0.25483	-0.33971	-0.16369	-0.24184	-0.27748	-0.3152	-0.21328	-0.12759	-0.11035	-0.27959	-0.28375	-0.29725	-0.30823	-0.33534	-0.25464	-0.25913	-0.25831	-0.25831	-0.25831	-0.25831	-0.25831	-0.22111	-0.21677	-0.22892
B-c3-1b1	-0.37173	-0.36911	-0.69013	-0.43337	-0.46136	-0.33227	-0.37695	-0.17046	-0.037319	0.036489	-0.19857	-0.18049	0.071236	0.12971	0.17822	0.057178	0.097139	0.10761	0.016933	0.023877	0.0053599	-0.0082572	0.012952	0.035716	-0.17924	-0.19295	-0.28172	-0.11233	-0.22109	-0.2559	-0.28695	-0.16447	-0.089745	-0.071543	-0.23908	-0.24104	-0.26038	-0.27296	-0.30184	-0.21935	-0.22408	-0.22342	-0.22342	-0.22342	-0.22342	-0.22342	-0.18546	-0.18109	-0.19124
S-il11	-0.44059	-0.44115	-0.70957	-0.44477	-0.47908	-0.32913	-0.37895	-0.17117	-0.11198	0.014521	-0.21642	-0.20296	0.007759	0.080524	0.11915	-0.0032248	0.034579	0.045138	-0.027285	-0.032138	-0.05169	-0.065663	-0.041795	-0.01831	-0.2091	-0.22497	-0.32713	-0.1512	-0.27516	-0.30889	-0.34084	-0.21585	-0.15143	-0.12731	-0.29674	-0.30192	-0.31662	-0.33365	-0.35058	-0.27474	-0.28082	-0.28017	-0.28017	-0.28017	-0.28017	-0.28017	-0.24218	-0.23873	-0.24783
S-gsr	-0.15676	-0.14447	-0.61866	-0.37155	-0.41511	-0.16466	-0.28456	-0.099716	0.02916	-0.02349	-0.17669	-0.22437	0.25395	0.25397	0.31464	0.22022	0.24804	0.26833	0.14906	0.17525	0.16824	0.18382	0.20038	0.21814	0.0055772	-0.028898	-0.064434	0.064882	-0.1047	-0.12751	-0.14197	0.022393	0.10324	0.095069	-0.035047	-0.043352	-0.07696	-0.087047	-0.15033	-0.046275	-0.047629	-0.047249	-0.047249	-0.047249	-0.047249	-0.047249	-0.0082359	-0.0034978	-0.011557
K-c3-3	-0.27919	-0.23535	-0.51627	-0.2687	-0.29208	-0.21818	-0.20745	0.0077317	0.15642	0.21653	0.010474	0.018114	0.28751	0.34703	0.40532	0.28881	0.32993	0.33683	0.25047	0.25319	0.23382	0.20803	0.23069	0.2559	-0.0044381	-0.0013344	-0.082094	0.10137	0.0091597	-0.020979	-0.05678	0.056215	0.13803	0.15897	-0.017594	-0.020975	-0.032318	-0.046933	-0.073906	0.012324	0.0071789	0.0079909	0.0079909	0.0079909	0.0079909	0.0079909	0.046592	0.050776	0.039032
K-th	-0.28308	-0.24571	-0.56934	-0.32723	-0.35924	-0.19941	-0.24084	-0.02571	0.094767	0.13358	-0.054355	-0.040488	0.24645	0.32608	0.37244	0.25689	0.29303	0.30428	0.21502	0.2266	0.20869	0.19325	0.21481	0.23735	0.0061442	-0.00070737	-0.090893	0.085967	-0.025336	-0.057443	-0.087809	0.038813	0.10945	0.13304	-0.04341	-0.04267	-0.06013	-0.075014	-0.10151	-0.016852	-0.022257	-0.021589	-0.021589	-0.021589	-0.021589	-0.021589	0.017052	0.021431	0.011473
S-c3-1a	-0.31064	-0.27391	-0.57585	-0.32692	-0.36258	-0.19314	-0.23627	-0.02018	0.063837	0.12714	-0.057848	-0.051436	0.22727	0.30875	0.35235	0.23662	0.27177	0.28324	0.20179	0.20701	0.18894	0.17384	0.19687	0.22002	-0.0029338	-0.011296	-0.10496	0.075074	-0.047161	-0.077955	-0.10868	0.021382	0.088775	0.11369	-0.062698	-0.064717	-0.079961	-0.097197	-0.11966	-0.036394	-0.042332	-0.041666	-0.041666	-0.041666	-0.041666	-0.041666	-0.002626	0.0012806	-0.0082701
B-c4	-0.55343	-0.55281	-0.51504	-0.2905	-0.25375	-0.62011	-0.38438	-0.1901	0.10744	0.36164	-0.022609	0.089456	-0.078151	-0.016698	0.048774	-0.091878	-0.023126	-0.042976	-0.08648	-0.12052	-0.15649	-0.24198	-0.21862	-0.18626	-0.46972	-0.41803	-0.52957	-0.32397	-0.23625	-0.28005	-0.34515	-0.35847	-0.2635	-0.22312	-0.41164	-0.41001	-0.39249	-0.39882	-0.38452	-0.34134	-0.34775	-0.34635	-0.34635	-0.34635	-0.34635	-0.34635	-0.3185	-0.31487	-0.33267
B-il8	-0.16715	-0.2147	-0.55579	-0.31084	-0.26701	-0.65984	-0.48359	-0.35101	0.20456	0.19733	-0.18759	-0.20587	0.09695	-0.090467	0.055061	-0.04701	0.022028	0.013183	-0.13699	-0.13048	-0.14457	-0.18246	-0.17313	-0.14645	-0.5062	-0.49299	-0.44137	-0.33554	-0.30431	-0.32975	-0.37078	-0.33123	-0.16342	-0.21156	-0.30071	-0.31996	-0.33798	-0.32264	-0.41863	-0.31222	-0.30618	-0.30506	-0.30506	-0.30506	-0.30506	-0.30506	-0.27507	-0.26867	-0.28886
S-c3ar	-0.10061	-0.17068	-0.6563	-0.44864	-0.40139	-0.70839	-0.61032	-0.4882	0.17157	0.046721	-0.33745	-0.30809	0.023729	-0.14161	-0.0065026	-0.10743	-0.041493	-0.04499	-0.22897	-0.18406	-0.19558	-0.21804	-0.21702	-0.19751	-0.53005	-0.52864	-0.48027	-0.40283	-0.35157	-0.38698	-0.41786	-0.37631	-0.21505	-0.26458	-0.34934	-0.35054	-0.38759	-0.36199	-0.4716	-0.36643	-0.35851	-0.35763	-0.35763	-0.35763	-0.35763	-0.35763	-0.33042	-0.32186	-0.34063
K-serpin1	-0.5921	-0.58619	-0.55447	-0.24624	-0.26248	-0.40899	-0.26841	-0.070357	-0.093876	0.25231	-0.039621	-0.07959	-0.024421	-0.021939	0.042888	-0.08044	-0.029509	-0.035546	-0.05033	-0.12317	-0.14894	-0.20011	-0.16596	-0.13069	-0.36666	-0.35348	-0.43722	-0.23149	-0.32669	-0.34652	-0.39982	-0.3208	-0.23575	-0.21549	-0.37418	-0.40843	-0.38787	-0.41421	-0.40859	-0.34214	-0.34968	-0.34854	-0.34854	-0.34854	-0.34854	-0.34854	-0.31153	-0.31148	-0.32466
K-c2-b	-0.5073	-0.50797	-0.646	-0.41219	-0.40217	-0.53002	-0.43084	-0.2193	0.032551	0.19868	-0.1353	-0.030478	-0.050707	0.044547	0.094289	-0.047411	0.010513	0.0041955	-0.06479	-0.071809	-0.10281	-0.15926	-0.13742	-0.10986	-0.36021	-0.33564	-0.4589	-0.26015	-0.24351	-0.29065	-0.34223	-0.29955	-0.21835	-0.17793	-0.37432	-0.36558	-0.3672	-0.37503	-0.37389	-0.31729	-0.32377	-0.32269	-0.32269	-0.32269	-0.32269	-0.32269	-0.29015	-0.28548	-0.29998
K-cfb2	-0.5352	-0.5359	-0.74849	-0.53748	-0.55337	-0.42953	-0.4665	-0.24396	-0.10326	0.022635	-0.24591	-0.10787	-0.12561	0.064111	0.070268	-0.072097	-0.029137	-0.024505	-0.088605	-0.073906	-0.10344	-0.13788	-0.11728	-0.096502	-0.26316	-0.25892	-0.42937	-0.23372	-0.26291	-0.31715	-0.3565	-0.28133	-0.24126	-0.18052	-0.39263	-0.36861	-0.38236	-0.39424	-0.37748	-0.33219	-0.34115	-0.34043	-0.34043	-0.34043	-0.34043	-0.34043	-0.30777	-0.30284	-0.31209
S-il1β3	-0.23575	-0.24502	-0.58692	-0.36776	-0.33635	-0.56426	-0.44737	-0.26369	0.2422	0.22323	-0.12761	-0.054135	0.13996	0.11563	0.21583	0.09079	0.15525	0.14974	0.011297	0.038288	0.015927	-0.029493	-0.017945	0.0068988	-0.32593	-0.30401	-0.34165	-0.18993	-0.14432	-0.18694	-0.23095	-0.18789	-0.058249	-0.059936	-0.21687	-0.20923	-0.22893	-0.21953	-0.27799	-0.18929	-0.18866	-0.18759	-0.18759	-0.18759	-0.18759	-0.18759	-0.1556	-0.14824	-0.16636
S-il6b	-0.31615	-0.31356	-0.56007	-0.31627	-0.29555	-0.51479	-0.38034	-0.18658	0.19799	0.26858	-0.06897	-0.022115	0.14039	0.12634	0.22037	0.093437	0.15597	0.14958	0.040697	0.042655	0.018585	-0.031736	-0.01393	0.01447	-0.30831	-0.28479	-0.33556	-0.16344	-0.14867	-0.18599	-0.23425	-0.18319	-0.061738	-0.056289	-0.22011	-0.22251	-0.23097	-0.23088	-0.27303	-0.18799	-0.18961	-0.18848	-0.18848	-0.18848	-0.18848	-0.18848	-0.15443	-0.14878	-0.16628
K-cyp21	-0.31442	-0.31483	-0.5563	-0.31576	-0.29024	-0.53945	-0.39196	-0.20126	0.2081	0.27713	-0.071129	-0.019063	0.13037	0.1103	0.20736	0.080123	0.14453	0.13669	0.025916	0.028355	0.0038575	-0.049122	-0.032018	-0.0034982	-0.33186	-0.30572	-0.35347	-0.18325	-0.15574	-0.19373	-0.24309	-0.19951	-0.074779	-0.070525	-0.23272	-0.23452	-0.2426	-0.24088	-0.28414	-0.1999	-0.20117	-0.2	-0.2	-0.2	-0.2	-0.2	-0.1667	-0.16089	-0.17891
S-5ht1aβ	-0.31442	-0.31483	-0.5563	-0.31576	-0.29024	-0.53945	-0.39196	-0.20126	0.2081	0.27713	-0.071129	-0.019063	0.13037	0.1103	0.20736	0.080123	0.14453	0.13669	0.025916	0.028355	0.0038575	-0.049122	-0.032018	-0.0034982	-0.33186	-0.30572	-0.35347	-0.18325	-0.15574	-0.19373	-0.24309	-0.19951	-0.074779	-0.070525	-0.23272	-0.23452	-0.2426	-0.24088	-0.28414	-0.1999	-0.20117	-0.2	-0.2	-0.2	-0.2	-0.2	-0.1667	-0.16089	-0.17891
S-tnfα2	-0.32104	-0.31509	-0.57005	-0.32352	-0.30937	-0.48347	-0.36978	-0.17173	0.17983	0.25104	-0.071985	-0.028802	0.147	0.14486	0.2333	0.1064	0.16622	0.16191	0.055525	0.057905	0.034288	-0.012207	0.0063667	0.034348	-0.27828	-0.25854	-0.31544	-0.14094	-0.14226	-0.1793	-0.22587	-0.16506	-0.049312	-0.041307	-0.20813	-0.21037	-0.21978	-0.22174	-0.26165	-0.17637	-0.17854	-0.17745	-0.17745	-0.17745	-0.17745	-0.17745	-0.14255	-0.13706	-0.15373
S-il1β2	-0.33359	-0.33265	-0.58174	-0.3349	-0.3186	-0.50745	-0.3888	-0.19292	0.16619	0.24343	-0.088701	-0.042814	0.12063	0.11492	0.20416	0.076496	0.13736	0.13235	0.026175	0.027628	0.0036867	-0.043823	-0.025443	0.0026373	-0.30909	-0.28899	-0.34542	-0.17212	-0.16838	-0.20595	-0.25311	-0.19595	-0.079115	-0.07172	-0.23709	-0.23947	-0.24862	-0.2499	-0.2897	-0.2055	-0.20754	-0.20644	-0.20644	-0.20644	-0.20644	-0.20644	-0.17196	-0.16645	-0.1833
S-tnfα1	-0.33127	-0.32984	-0.58278	-0.3359	-0.32043	-0.50257	-0.38737	-0.19105	0.16568	0.24064	-0.089197	-0.043871	0.12374	0.11911	0.20785	0.08035	0.14083	0.13617	0.029606	0.03165	0.0078651	-0.038895	-0.020526	0.0074279	-0.30339	-0.28392	-0.34062	-0.16744	-0.16582	-0.20336	-0.25015	-0.19145	-0.075132	-0.067671	-0.23322	-0.23547	-0.24501	-0.24641	-0.28643	-0.20191	-0.20397	-0.20288	-0.20288	-0.20288	-0.20288	-0.20288	-0.16828	-0.16276	-0.17951
K-hsd3β1	-0.35052	-0.33514	-0.61281	-0.3489	-0.36822	-0.33202	-0.31694	-0.10854	0.054951	0.14683	-0.10195	-0.095903	0.15177	0.18607	0.24965	0.12844	0.17364	0.17951	0.091058	0.08821	0.068393	0.043308	0.065984	0.091979	-0.16157	-0.16356	-0.23938	-0.061258	-0.15207	-0.1837	-0.22075	-0.11089	-0.02239	-0.0078099	-0.17613	-0.18338	-0.19569	-0.20844	-0.23922	-0.15286	-0.15728	-0.15645	-0.15645	-0.15645	-0.15645	-0.15645	-0.11804	-0.11389	-0.12614
B-il1β3	-0.26694	-0.26614	-0.66317	-0.46256	-0.45193	-0.47151	-0.45965	-0.2551	0.16581	0.11555	-0.18348	-0.069087	0.11051	0.1854	0.24726	0.11606	0.16964	0.17244	0.038657	0.084954	0.061754	0.029546	0.040974	0.061092	-0.21306	-0.20296	-0.29181	-0.13043	-0.11472	-0.16585	-0.20245	-0.13474	-0.040144	-0.018083	-0.20198	-0.17837	-0.2068	-0.20166	-0.24216	-0.16354	-0.16579	-0.16497	-0.16497	-0.16497	-0.16497	-0.16497	-0.13198	-0.12419	-0.13843
B-clec4m	-0.40707	-0.39383	-0.61781	-0.37069	-0.37435	-0.41957	-0.361	-0.14677	0.080706	0.19303	-0.096739	-0.037482	0.089121	0.15728	0.21589	0.083341	0.13556	0.13542	0.05146	0.050605	0.025018	-0.016641	0.005256	0.032088	-0.23052	-0.21739	-0.31688	-0.12601	-0.15901	-0.19926	-0.24389	-0.16712	-0.079924	-0.051891	-0.23854	-0.23594	-0.24399	-0.25359	-0.27051	-0.1967	-0.20206	-0.20109	-0.20109	-0.20109	-0.20109	-0.20109	-0.16511	-0.16039	-0.17414
B-tnfα2	-0.37639	-0.37689	-0.63426	-0.378	-0.37785	-0.45993	-0.39443	-0.19231	0.073491	0.16959	-0.13533	-0.099014	0.079601	0.099242	0.17304	0.045216	0.099478	0.099408	0.0031127	0.0022467	-0.020645	-0.057925	-0.037496	-0.010526	-0.28621	-0.27767	-0.35003	-0.17364	-0.21118	-0.24809	-0.291	-0.21132	-0.11008	-0.097111	-0.26586	-0.26924	-0.28026	-0.28666	-0.31933	-0.237	-0.24039	-0.23942	-0.23942	-0.23942	-0.23942	-0.23942	-0.20338	-0.19848	-0.21303
S-il1β1	-0.37549	-0.3747	-0.63597	-0.37891	-0.38121	-0.44669	-0.38896	-0.18584	0.067801	0.16308	-0.13563	-0.10174	0.084022	0.10674	0.17879	0.051428	0.10457	0.10532	0.0097684	0.0090799	-0.013495	-0.049113	-0.028459	-0.001686	-0.27368	-0.26667	-0.34033	-0.16371	-0.20764	-0.24422	-0.28634	-0.20286	-0.10355	-0.090077	-0.25917	-0.26269	-0.27412	-0.28124	-0.3135	-0.23087	-0.23441	-0.23346	-0.23346	-0.23346	-0.23346	-0.23346	-0.19714	-0.19231	-0.20654
S-il8	-0.36958	-0.3681	-0.62918	-0.37319	-0.37376	-0.45045	-0.38689	-0.18407	0.08035	0.17277	-0.12856	-0.093463	0.091426	0.11183	0.1856	0.058184	0.11206	0.11228	0.015454	0.015207	-0.0075013	-0.044302	-0.023865	0.0030426	-0.2735	-0.26511	-0.33715	-0.16058	-0.19994	-0.23663	-0.27924	-0.1981	-0.09702	-0.084049	-0.25315	-0.25646	-0.26771	-0.27427	-0.30735	-0.22439	-0.22779	-0.22683	-0.22683	-0.22683	-0.22683	-0.22683	-0.19063	-0.18572	-0.20021
S-il6	-0.3674	-0.36663	-0.61044	-0.35562	-0.34932	-0.47831	-0.38753	-0.18723	0.10776	0.20532	-0.11116	-0.073073	0.094649	0.10397	0.18396	0.055868	0.11293	0.11056	0.012913	0.010454	-0.013106	-0.055422	-0.035265	-0.0074356	-0.29775	-0.28402	-0.35077	-0.17372	-0.19598	-0.23273	-0.27798	-0.20758	-0.10024	-0.089035	-0.25694	-0.2609	-0.26997	-0.27502	-0.30916	-0.22645	-0.22947	-0.22843	-0.22843	-0.22843	-0.22843	-0.22843	-0.19289	-0.18789	-0.2034
S-tnfα3	-0.33328	-0.33038	-0.60993	-0.36481	-0.35703	-0.47121	-0.39186	-0.19075	0.1372	0.19969	-0.11262	-0.063519	0.11916	0.13527	0.2148	0.086861	0.14362	0.14217	0.035061	0.042533	0.019377	-0.021094	-0.002751	0.023779	-0.27009	-0.25649	-0.32327	-0.14974	-0.16455	-0.20341	-0.24703	-0.17655	-0.06891	-0.057434	-0.22745	-0.22674	-0.23972	-0.24247	-0.28038	-0.19638	-0.19901	-0.198	-0.198	-0.198	-0.198	-0.198	-0.16272	-0.15712	-0.17263
S-mc2r	-0.061197	-0.11713	-0.44912	-0.43171	-0.55707	0.38695	-0.15254	-0.17006	-0.75988	-0.84192	-0.57725	-0.68065	-0.33959	-0.2346	-0.34294	-0.30661	-0.3709	-0.32077	-0.30513	-0.2721	-0.24769	-0.12282	-0.12288	-0.14478	0.17919	0.054862	0.0093428	-0.063373	-0.40419	-0.39352	-0.33234	-0.13388	-0.24754	-0.24702	-0.19859	-0.20064	-0.24754	-0.26933	-0.26987	-0.26886	-0.27188	-0.27344	-0.27344	-0.27344	-0.27344	-0.27344	-0.26752	-0.27005	-0.24899
S-th	-0.28829	-0.26568	-0.29123	-0.21697	-0.36998	0.60337	0.14284	0.19209	-0.72328	-0.55484	-0.24207	-0.36974	-0.18604	0.032102	-0.10564	-0.090162	-0.1568	-0.11214	-0.0064585	-0.03802	-0.025433	0.06697	0.087233	0.077652	0.39698	0.29791	0.17107	0.19721	-0.19644	-0.17917	-0.13878	0.069829	-0.075499	-0.02756	-0.047104	-0.063877	-0.073009	-0.12458	-0.057687	-0.073122	-0.085673	-0.086871	-0.086871	-0.086871	-0.086871	-0.086871	-0.073176	-0.079902	-0.05831
B-c3-1b2	-0.42837	-0.42893	-0.48026	-0.4302	-0.56601	0.39996	-0.074367	0.0013224	-0.78582	-0.62929	-0.39814	-0.39991	-0.39645	-0.077354	-0.23876	-0.25541	-0.31197	-0.27053	-0.17852	-0.18332	-0.18088	-0.10293	-0.086041	-0.097494	0.23318	0.14416	-0.04969	-0.0011496	-0.3141	-0.3224	-0.2893	-0.11407	-0.27127	-0.19338	-0.26122	-0.24899	-0.26567	-0.30957	-0.2224	-0.25682	-0.27135	-0.27248	-0.27248	-0.27248	-0.27248	-0.27248	-0.2607	-0.26502	-0.24447
S-sod1	-0.41164	-0.43303	-0.51872	-0.38678	-0.52939	0.35586	-0.083547	-0.018991	-0.83057	-0.62813	-0.4284	-0.55377	-0.35284	-0.18472	-0.29678	-0.30509	-0.35637	-0.31352	-0.23519	-0.26965	-0.26012	-0.17148	-0.14989	-0.15482	0.12196	0.017145	-0.10167	-0.064352	-0.45274	-0.44303	-0.41003	-0.19685	-0.31048	-0.27549	-0.30253	-0.32487	-0.33959	-0.38643	-0.33796	-0.3374	-0.34834	-0.34936	-0.34936	-0.34936	-0.34936	-0.34936	-0.33102	-0.33664	-0.31854
B-cfb2	-0.49683	-0.49749	0.11423	0.30515	0.18476	0.46027	0.41396	0.37167	-0.79068	-0.14287	0.071772	-0.31372	-0.27814	-0.394	-0.43834	-0.38238	-0.42867	-0.41691	-0.18698	-0.391	-0.37691	-0.33802	-0.29758	-0.28291	-0.042532	-0.10421	-0.084065	-0.061978	-0.46715	-0.39205	-0.38411	-0.25102	-0.3276	-0.34361	-0.24459	-0.35995	-0.29312	-0.36343	-0.28918	-0.30577	-0.3157	-0.31603	-0.31603	-0.31603	-0.31603	-0.31603	-0.30701	-0.32331	-0.30929
K-c5ar	-0.46288	-0.53138	-0.20548	0.024738	-0.081591	0.17284	0.071297	0.029138	-0.87141	-0.35611	-0.25576	-0.63344	-0.42167	-0.62872	-0.63301	-0.59357	-0.62576	-0.60842	-0.46413	-0.62844	-0.6104	-0.55207	-0.51984	-0.50687	-0.31981	-0.40518	-0.34061	-0.34814	-0.74861	-0.68526	-0.67166	-0.51473	-0.5433	-0.59466	-0.48197	-0.5932	-0.55667	-0.60906	-0.59349	-0.57526	-0.57911	-0.5795	-0.5795	-0.5795	-0.5795	-0.5795	-0.56605	-0.57859	-0.56801
K-pomcβ	-0.4762	-0.47683	-0.67368	-0.47824	-0.60162	0.17354	-0.19502	-0.045681	-0.62092	-0.44459	-0.37518	-0.43499	-0.21013	-0.0077562	-0.086672	-0.14888	-0.17307	-0.13529	-0.10952	-0.126	-0.12881	-0.069713	-0.04405	-0.03908	0.089353	0.0076659	-0.14566	-0.0338	-0.36774	-0.37963	-0.36816	-0.15549	-0.22287	-0.17443	-0.28459	-0.29384	-0.31329	-0.35581	-0.31941	-0.29049	-0.30239	-0.30291	-0.30291	-0.30291	-0.30291	-0.30291	-0.27288	-0.27505	-0.26485
S-5ht1aα	-0.48311	-0.47978	-0.67962	-0.46593	-0.58451	0.13985	-0.19784	-0.037	-0.57342	-0.38859	-0.3458	-0.40944	-0.17015	0.017887	-0.048198	-0.1177	-0.13597	-0.10025	-0.081674	-0.10148	-0.10596	-0.053733	-0.026599	-0.018697	0.074121	-0.0021847	-0.15111	-0.026879	-0.35375	-0.3664	-0.3599	-0.14838	-0.20185	-0.15586	-0.2747	-0.28657	-0.30427	-0.34653	-0.31503	-0.27855	-0.29023	-0.29062	-0.29062	-0.29062	-0.29062	-0.29062	-0.25832	-0.2602	-0.25193
K-gsr	-0.53332	-0.54333	-0.67884	-0.39455	-0.50069	0.012673	-0.21046	-0.050428	-0.54976	-0.27155	-0.30814	-0.44577	-0.15242	-0.084351	-0.10129	-0.17572	-0.17892	-0.15077	-0.13397	-0.19028	-0.19514	-0.15728	-0.12436	-0.1068	-0.094598	-0.16364	-0.26154	-0.12536	-0.46049	-0.46237	-0.46813	-0.25983	-0.26681	-0.2483	-0.34966	-0.38914	-0.39459	-0.4383	-0.42725	-0.36879	-0.37832	-0.37835	-0.37835	-0.37835	-0.37835	-0.37835	-0.34154	-0.34449	-0.34119
B-mc2r	-0.49694	-0.49759	-0.73435	-0.49906	-0.59775	-0.0027078	-0.27748	-0.095754	-0.47426	-0.30357	-0.34189	-0.37857	-0.14365	0.024344	-0.016089	-0.10522	-0.10787	-0.077658	-0.086679	-0.10014	-0.10943	-0.073618	-0.046793	-0.034513	-0.016603	-0.079341	-0.22431	-0.080499	-0.35929	-0.38017	-0.38419	-0.18948	-0.21223	-0.16948	-0.30958	-0.31802	-0.33698	-0.37298	-0.3539	-0.30542	-0.31598	-0.3161	-0.3161	-0.3161	-0.3161	-0.3161	-0.28098	-0.2812	-0.27752
K-c4	-0.48833	-0.49457	-0.72968	-0.50518	-0.61307	0.047622	-0.26574	-0.098503	-0.54366	-0.37418	-0.37747	-0.42826	-0.18239	-0.012768	-0.064535	-0.14314	-0.15346	-0.11996	-0.11963	-0.13384	-0.13999	-0.093351	-0.067282	-0.057794	0.0006689	-0.071696	-0.21417	-0.085969	-0.38931	-0.40637	-0.40385	-0.19977	-0.23618	-0.19504	-0.31979	-0.32995	-0.35051	-0.38822	-0.36679	-0.32326	-0.33386	-0.33414	-0.33414	-0.33414	-0.33414	-0.33414	-0.30071	-0.3016	-0.29557
B-il4	-0.42697	-0.3723	-0.24824	-0.031414	-0.18845	0.57263	0.27798	0.38024	-0.62057	-0.2466	-0.012458	-0.26036	0.013055	0.12742	0.048667	0.040666	-0.0060887	0.029737	0.15679	0.054949	0.061976	0.1246	0.16332	0.17363	0.35336	0.27164	0.17459	0.27605	-0.17854	-0.14517	-0.13039	0.10355	0.014063	0.046019	0.0026593	-0.057423	-0.038244	-0.10687	-0.046328	-0.025002	-0.039117	-0.039667	-0.039667	-0.039667	-0.039667	-0.039667	-0.011437	-0.020812	-0.0062712
K-c3ar	-0.28874	-0.32797	-0.59787	-0.40136	-0.53495	0.24874	-0.16147	-0.092969	-0.72569	-0.60527	-0.47146	-0.67017	-0.21519	-0.19001	-0.23847	-0.24956	-0.28749	-0.24288	-0.22788	-0.25449	-0.23903	-0.1418	-0.1218	-0.12202	0.045116	-0.069532	-0.10964	-0.084704	-0.49907	-0.48318	-0.45051	-0.20634	-0.25655	-0.26667	-0.27158	-0.3113	-0.33877	-0.37707	-0.38891	-0.34069	-0.34593	-0.34679	-0.34679	-0.34679	-0.34679	-0.34679	-0.32083	-0.32471	-0.31175
B-pomcβ	-0.38657	-0.36877	-0.53365	-0.38338	-0.52417	0.38067	-0.047065	0.074603	-0.64031	-0.48812	-0.30964	-0.39262	-0.15366	0.073613	-0.032053	-0.066651	-0.10914	-0.066121	-0.014484	-0.030324	-0.027054	0.048256	0.07215	0.071055	0.27149	0.18071	0.029588	0.11436	-0.255	-0.25709	-0.23298	-0.01006	-0.11083	-0.058815	-0.14369	-0.15281	-0.17129	-0.21849	-0.17065	-0.15557	-0.16821	-0.16903	-0.16903	-0.16903	-0.16903	-0.16903	-0.14363	-0.14725	-0.13222
S-hsd3β1	-0.39908	-0.4083	-0.65158	-0.48825	-0.61826	0.23923	-0.18742	-0.064895	-0.66604	-0.54639	-0.42728	-0.49549	-0.23148	-0.034228	-0.12442	-0.1686	-0.20296	-0.16038	-0.13723	-0.1411	-0.13824	-0.062004	-0.040931	-0.04181	0.13363	0.039358	-0.10014	-0.021835	-0.37185	-0.3801	-0.35707	-0.13673	-0.21825	-0.17644	-0.26026	-0.26673	-0.29378	-0.33369	-0.30337	-0.27896	-0.2896	-0.29037	-0.29037	-0.29037	-0.29037	-0.29037	-0.26403	-0.26623	-0.25316
S-c6	-0.47257	-0.58045	-0.77392	-0.51576	-0.58655	-0.29141	-0.48076	-0.41425	-0.7159	-0.49155	-0.61617	-0.78129	-0.47179	-0.57943	-0.55748	-0.60472	-0.60064	-0.57765	-0.59482	-0.64444	-0.63997	-0.58823	-0.56831	-0.55634	-0.52443	-0.60829	-0.60915	-0.56688	-0.8474	-0.84282	-0.83896	-0.67191	-0.6433	-0.67861	-0.68423	-0.7349	-0.75216	-0.7741	-0.80982	-0.74979	-0.75076	-0.75092	-0.75092	-0.75092	-0.75092	-0.75092	-0.72492	-0.72708	-0.72528
S-c4bp	-0.29043	-0.40825	-0.92796	-0.77518	-0.83314	-0.33479	-0.68164	-0.60472	-0.61691	-0.69385	-0.80717	-0.80739	-0.48267	-0.46109	-0.47281	-0.53135	-0.53118	-0.49832	-0.59565	-0.54359	-0.53931	-0.46831	-0.46669	-0.47009	-0.41122	-0.50268	-0.54942	-0.53841	-0.73245	-0.76004	-0.73989	-0.58147	-0.57389	-0.58823	-0.6287	-0.62189	-0.68041	-0.67959	-0.73102	-0.67819	-0.67725	-0.6778	-0.6778	-0.6778	-0.6778	-0.6778	-0.65679	-0.65286	-0.64913
K-il2	-0.57317	-0.6112	-0.77126	-0.65998	-0.76441	0.021015	-0.38416	-0.25792	-0.76175	-0.60762	-0.56692	-0.4959	-0.52636	-0.22205	-0.34606	-0.41412	-0.43984	-0.40549	-0.37028	-0.35904	-0.36757	-0.31388	-0.29689	-0.30063	-0.082745	-0.15866	-0.3693	-0.27832	-0.5164	-0.54828	-0.53422	-0.37779	-0.48335	-0.40624	-0.52544	-0.50286	-0.52857	-0.56076	-0.49381	-0.50727	-0.52043	-0.52112	-0.52112	-0.52112	-0.52112	-0.52112	-0.50222	-0.50301	-0.49024
S-star	-0.65838	-0.66988	-0.66638	-0.67432	-0.74797	-0.020105	-0.37874	-0.24106	-0.65534	-0.50239	-0.47136	-0.20322	-0.63704	-0.13002	-0.31406	-0.4004	-0.42331	-0.40094	-0.33236	-0.29495	-0.31885	-0.30344	-0.292	-0.30121	-0.034852	-0.067985	-0.38679	-0.26833	-0.33999	-0.39919	-0.39648	-0.3358	-0.49241	-0.35059	-0.53187	-0.4618	-0.47804	-0.50413	-0.37132	-0.44436	-0.46286	-0.46346	-0.46346	-0.46346	-0.46346	-0.46346	-0.45657	-0.45584	-0.4424
B-mrβ	-0.40134	-0.47728	-0.47514	-0.38781	-0.50827	0.22232	-0.17482	-0.18788	-0.9646	-0.74087	-0.56315	-0.7026	-0.59566	-0.51614	-0.62136	-0.60124	-0.65377	-0.61743	-0.52498	-0.57046	-0.55571	-0.46393	-0.44961	-0.4592	-0.12744	-0.2348	-0.30326	-0.33022	-0.67257	-0.65431	-0.61547	-0.44944	-0.56174	-0.55088	-0.50755	-0.53817	-0.54942	-0.58644	-0.54501	-0.5637	-0.57078	-0.57192	-0.57192	-0.57192	-0.57192	-0.57192	-0.56525	-0.57192	-0.55292
B-mrα	-0.50326	-0.60151	-0.69191	-0.56559	-0.66535	-0.03501	-0.39625	-0.36666	-0.93869	-0.72938	-0.68214	-0.75661	-0.67789	-0.58822	-0.67223	-0.69158	-0.72288	-0.6906	-0.64079	-0.66917	-0.66295	-0.58804	-0.57391	-0.57865	-0.32462	-0.42251	-0.51329	-0.50584	-0.79321	-0.79442	-0.76874	-0.61407	-0.69389	-0.67839	-0.68017	-0.69899	-0.7185	-0.74723	-0.71752	-0.7224	-0.729	-0.72984	-0.72984	-0.72984	-0.72984	-0.72984	-0.71777	-0.72161	-0.70787
K-clec4m	-0.40738	-0.50306	-0.65256	-0.46532	-0.57431	0.017392	-0.32165	-0.29856	-0.88787	-0.68103	-0.62686	-0.8161	-0.5151	-0.55126	-0.59138	-0.59788	-0.62775	-0.59256	-0.56026	-0.60724	-0.59319	-0.50651	-0.48902	-0.48893	-0.29357	-0.40364	-0.42347	-0.42649	-0.78561	-0.76893	-0.74093	-0.54609	-0.5885	-0.61056	-0.57848	-0.62559	-0.645	-0.67661	-0.68463	-0.65452	-0.65785	-0.65863	-0.65863	-0.65863	-0.65863	-0.65863	-0.64026	-0.645	-0.63318
B-grα	-0.8234	-0.87364	-0.20848	-0.017882	-0.074529	-0.11532	-0.021859	-0.0073442	-0.79373	-0.08212	-0.13594	-0.29906	-0.65708	-0.66651	-0.70817	-0.72815	-0.73271	-0.74107	-0.5407	-0.72283	-0.73402	-0.75529	-0.71729	-0.69589	-0.53859	-0.55483	-0.63063	-0.54128	-0.73342	-0.70491	-0.73081	-0.70038	-0.751	-0.72443	-0.72032	-0.79592	-0.72772	-0.78034	-0.67736	-0.71835	-0.73049	-0.73018	-0.73018	-0.73018	-0.73018	-0.73018	-0.72279	-0.73462	-0.72957
B-c1r/c1s	-0.61151	-0.69606	-0.22849	-0.081827	-0.15742	0.0019582	-0.057985	-0.10601	-0.91781	-0.3675	-0.32268	-0.54287	-0.69095	-0.76785	-0.81567	-0.79341	-0.81946	-0.8132	-0.64275	-0.79236	-0.78665	-0.75731	-0.73037	-0.72168	-0.47908	-0.5366	-0.55057	-0.54861	-0.8099	-0.76973	-0.76563	-0.69323	-0.75697	-0.76486	-0.68652	-0.76392	-0.72097	-0.76545	-0.70108	-0.73326	-0.74031	-0.74061	-0.74061	-0.74061	-0.74061	-0.74061	-0.73829	-0.74973	-0.73889
B-sod3	-0.56645	-0.66282	-0.056628	0.045271	0.056894	-0.36135	-0.13294	-0.20485	-0.57448	-0.029665	-0.17109	-0.29694	-0.68386	-0.84283	-0.82991	-0.8226	-0.81054	-0.8337	-0.6902	-0.8398	-0.84608	-0.88121	-0.86214	-0.84633	-0.7572	-0.75004	-0.72416	-0.71938	-0.74304	-0.71472	-0.7397	-0.80427	-0.80231	-0.82006	-0.74354	-0.81084	-0.7514	-0.7719	-0.71804	-0.75965	-0.76225	-0.7618	-0.7618	-0.7618	-0.7618	-0.7618	-0.76902	-0.77783	-0.7786
S-c8g	-0.72144	-0.8269	-0.36337	-0.20877	-0.2233	-0.41502	-0.30789	-0.31617	-0.73045	-0.18746	-0.35618	-0.44174	-0.78219	-0.84828	-0.85846	-0.88749	-0.87512	-0.88724	-0.76431	-0.89484	-0.90579	-0.92777	-0.90419	-0.88769	-0.78403	-0.79758	-0.83758	-0.78988	-0.8735	-0.86237	-0.88668	-0.89603	-0.90702	-0.90276	-0.88467	-0.93927	-0.89524	-0.9215	-0.86153	-0.8922	-0.89808	-0.89773	-0.89773	-0.89773	-0.89773	-0.89773	-0.89502	-0.90236	-0.90174
K-grβ	-0.39125	-0.56009	-0.73153	-0.74184	-0.72769	-0.62168	-0.79505	-0.81601	-0.66479	-0.66426	-0.85508	-0.69276	-0.92848	-0.86447	-0.90936	-0.94961	-0.94085	-0.93473	-0.97344	-0.92709	-0.93285	-0.90835	-0.92018	-0.93136	-0.78137	-0.82362	-0.89447	-0.9371	-0.8829	-0.92293	-0.9136	-0.93201	-0.95709	-0.94633	-0.94787	-0.91369	-0.94952	-0.9291	-0.9258	-0.95659	-0.9552	-0.95561	-0.95561	-0.95561	-0.95561	-0.95561	-0.96249	-0.95898	-0.95572
S-clec14a	-0.42305	-0.57542	-0.82849	-0.68923	-0.65981	-0.80571	-0.82559	-0.77368	-0.4305	-0.37913	-0.72416	-0.63961	-0.66264	-0.73094	-0.68544	-0.76739	-0.72486	-0.7259	-0.81857	-0.79775	-0.80931	-0.81238	-0.81313	-0.80525	-0.87822	-0.90377	-0.92489	-0.89663	-0.85912	-0.89727	-0.9138	-0.90298	-0.83296	-0.85285	-0.8947	-0.88876	-0.91859	-0.89958	-0.94351	-0.91057	-0.90685	-0.90653	-0.90653	-0.90653	-0.90653	-0.90653	-0.89511	-0.89023	-0.89831
K-c3-4	0.46332	0.33995	-0.61518	-0.60074	-0.62264	-0.17905	-0.57964	-0.61608	-0.17115	-0.74751	-0.75725	-0.80523	-0.051469	-0.23406	-0.18096	-0.16345	-0.17369	-0.13317	-0.35939	-0.2101	-0.17917	-0.062354	-0.091991	-0.11423	-0.12035	-0.22646	-0.089651	-0.23704	-0.36534	-0.37742	-0.32051	-0.17206	-0.11073	-0.20781	-0.12487	-0.1052	-0.2088	-0.16831	-0.33417	-0.24117	-0.22478	-0.22583	-0.22583	-0.22583	-0.22583	-0.22583	-0.21734	-0.2082	-0.20548
B-star	0.39216	0.225	-0.65295	-0.71764	-0.65046	-0.6745	-0.87097	-0.92076	0.012516	-0.60185	-0.83034	-0.67927	-0.29692	-0.45914	-0.38331	-0.39978	-0.37272	-0.35839	-0.62064	-0.4403	-0.42646	-0.36963	-0.41195	-0.43318	-0.52872	-0.57722	-0.46294	-0.60715	-0.45998	-0.5051	-0.47396	-0.474	-0.37576	-0.45677	-0.40453	-0.34725	-0.44782	-0.3775	-0.53547	-0.47316	-0.45406	-0.45455	-0.45455	-0.45455	-0.45455	-0.45455	-0.45869	-0.44508	-0.4517
K-mc2r	0.63521	0.4779	-0.35232	-0.41038	-0.34041	-0.5159	-0.63069	-0.74842	0.14714	-0.47992	-0.64187	-0.64876	-0.062906	-0.41867	-0.29112	-0.25612	-0.23523	-0.22347	-0.48024	-0.33188	-0.30361	-0.23561	-0.27903	-0.29867	-0.43131	-0.48341	-0.24431	-0.44607	-0.34474	-0.35504	-0.31593	-0.31007	-0.17679	-0.31337	-0.16933	-0.15076	-0.24095	-0.17046	-0.36928	-0.28433	-0.25945	-0.25993	-0.25993	-0.25993	-0.25993	-0.25993	-0.26701	-0.25594	-0.26345
K-cfp1	0.61437	0.45106	-0.24115	-0.29441	-0.21984	-0.51035	-0.55789	-0.70715	0.11322	-0.42702	-0.58449	-0.64292	-0.098633	-0.51634	-0.37831	-0.32675	-0.30651	-0.30044	-0.52578	-0.4102	-0.37992	-0.31817	-0.35907	-0.37622	-0.49894	-0.54612	-0.27607	-0.4913	-0.39349	-0.39036	-0.35382	-0.36585	-0.22861	-0.37765	-0.19921	-0.19905	-0.27443	-0.20745	-0.4017	-0.32336	-0.29787	-0.29827	-0.29827	-0.29827	-0.29827	-0.29827	-0.30872	-0.29987	-0.30751
S-clec4m	0.61012	0.52072	0.2376	0.22031	0.33269	-0.45626	-0.16137	-0.30886	0.50208	0.18348	-0.019816	-0.15392	0.24	-0.27682	-0.080778	-0.024635	0.017611	-0.0041185	-0.16432	-0.13314	-0.11217	-0.11918	-0.14674	-0.14511	-0.42081	-0.40089	-0.085748	-0.24363	-0.063911	-0.037693	-0.036612	-0.12801	0.056868	-0.096798	0.080211	0.044149	0.023162	0.07912	-0.092288	-0.015158	0.0088711	0.0093664	0.0093664	0.0093664	0.0093664	0.0093664	-0.0013568	0.0037059	-0.012897
B-crf	0.44029	0.37906	-0.18496	-0.096754	0.0039222	-0.6179	-0.39312	-0.38573	0.61055	0.22996	-0.10104	-0.12496	0.36695	-0.001061	0.19958	0.16758	0.23376	0.22017	-0.016383	0.06014	0.064784	0.044168	0.02467	0.03564	-0.37438	-0.35185	-0.14262	-0.18083	-0.012501	-0.025372	-0.042809	-0.072183	0.14029	0.02648	0.054992	0.049087	0.0056791	0.059441	-0.11726	0.00031884	0.019697	0.020545	0.020545	0.020545	0.020545	0.020545	0.031975	0.042244	0.019765
K-c4bp	-0.16414	-0.19471	0.000669	0.15005	0.25939	-0.71142	-0.19888	-0.16202	0.41397	0.60858	0.19686	0.18128	0.063703	-0.2075	-0.043589	-0.10604	-0.025791	-0.069233	-0.12227	-0.18732	-0.20786	-0.31136	-0.30268	-0.27064	-0.64311	-0.56016	-0.4608	-0.38048	-0.16225	-0.16713	-0.23143	-0.35496	-0.18239	-0.23136	-0.25763	-0.29492	-0.25834	-0.23964	-0.28954	-0.24012	-0.23352	-0.23185	-0.23185	-0.23185	-0.23185	-0.23185	-0.2233	-0.22118	-0.24565
B-hsd11β2	-0.30072	-0.39399	-0.17518	-0.37129	-0.27543	-0.62368	-0.5115	-0.55884	-0.15372	-0.14316	-0.35444	0.014889	-0.77378	-0.56708	-0.63655	-0.67378	-0.64923	-0.67719	-0.66069	-0.60895	-0.63401	-0.69532	-0.71579	-0.7279	-0.62395	-0.56657	-0.69766	-0.71796	-0.35258	-0.40951	-0.42854	-0.64274	-0.69073	-0.62059	-0.66384	-0.58582	-0.58437	-0.55013	-0.47387	-0.57938	-0.5814	-0.58122	-0.58122	-0.58122	-0.58122	-0.58122	-0.61015	-0.60575	-0.60778
S-hsd11β2	-0.30991	-0.34175	0.088879	-0.13079	-0.034399	-0.44365	-0.24392	-0.27819	0.010039	0.11041	-0.045567	0.33157	-0.59435	-0.32372	-0.40967	-0.44315	-0.42138	-0.45735	-0.3876	-0.36349	-0.39442	-0.48232	-0.49637	-0.50448	-0.40795	-0.32081	-0.48378	-0.46745	-0.075473	-0.12675	-0.15667	-0.4009	-0.46946	-0.37205	-0.43994	-0.36289	-0.33679	-0.31364	-0.19718	-0.32317	-0.3295	-0.32911	-0.32911	-0.32911	-0.32911	-0.32911	-0.35998	-0.35764	-0.35971
S-cfp2	-0.22899	-0.28538	0.12567	-0.10476	-0.015583	-0.39808	-0.23387	-0.3171	-0.087449	-0.0082388	-0.12008	0.19206	-0.64541	-0.45354	-0.53344	-0.53734	-0.52576	-0.5577	-0.48534	-0.46671	-0.48794	-0.55381	-0.57135	-0.5837	-0.44172	-0.37377	-0.48495	-0.51935	-0.16917	-0.20627	-0.2232	-0.45419	-0.52394	-0.45334	-0.46281	-0.39971	-0.37749	-0.35261	-0.25474	-0.37802	-0.38131	-0.38116	-0.38116	-0.38116	-0.38116	-0.38116	-0.41588	-0.41473	-0.41419
K-sod1	-0.22549	-0.37729	-0.31247	-0.44589	-0.36927	-0.66273	-0.62425	-0.71832	-0.36186	-0.38039	-0.58578	-0.36125	-0.85912	-0.83351	-0.8635	-0.87346	-0.85551	-0.87267	-0.88641	-0.84515	-0.85425	-0.87293	-0.89505	-0.90851	-0.78953	-0.77744	-0.80863	-0.89114	-0.64453	-0.68028	-0.68163	-0.83181	-0.84816	-0.83852	-0.79986	-0.75585	-0.76937	-0.73307	-0.71481	-0.78368	-0.77946	-0.77957	-0.77957	-0.77957	-0.77957	-0.77957	-0.80493	-0.80153	-0.80212
S-grα	-0.084503	-0.23522	-0.087501	-0.18666	-0.10321	-0.59966	-0.44964	-0.59522	-0.26803	-0.24147	-0.43051	-0.35325	-0.69657	-0.86043	-0.83427	-0.80819	-0.78885	-0.81158	-0.81612	-0.81734	-0.81637	-0.83397	-0.85389	-0.86195	-0.79784	-0.78476	-0.70576	-0.82447	-0.61525	-0.62045	-0.62162	-0.771	-0.74482	-0.78589	-0.67206	-0.66888	-0.66774	-0.6329	-0.64943	-0.69518	-0.68614	-0.6861	-0.6861	-0.6861	-0.6861	-0.6861	-0.71211	-0.7113	-0.71441
B-cat	-0.21683	-0.39356	-0.37725	-0.39619	-0.34252	-0.65759	-0.61321	-0.72046	-0.48039	-0.42601	-0.64057	-0.5972	-0.80717	-0.96873	-0.94415	-0.93933	-0.92091	-0.93209	-0.95459	-0.95603	-0.95392	-0.94923	-0.96346	-0.96923	-0.89349	-0.91167	-0.85003	-0.94786	-0.83888	-0.84788	-0.8451	-0.92553	-0.89631	-0.94133	-0.84661	-0.85115	-0.86281	-0.83497	-0.86372	-0.88675	-0.87867	-0.87875	-0.87875	-0.87875	-0.87875	-0.87875	-0.89435	-0.89335	-0.89519
S-cd93	-0.26291	-0.41777	-0.40797	-0.42329	-0.32594	-0.88083	-0.69926	-0.74757	-0.19981	-0.1708	-0.52573	-0.36236	-0.71112	-0.81742	-0.76793	-0.80998	-0.76174	-0.78703	-0.84671	-0.8279	-0.84151	-0.88436	-0.89906	-0.89722	-0.95864	-0.93223	-0.91177	-0.94757	-0.69702	-0.73122	-0.75421	-0.8934	-0.82645	-0.84798	-0.83006	-0.81049	-0.81896	-0.78044	-0.80453	-0.8237	-0.81651	-0.81601	-0.81601	-0.81601	-0.81601	-0.81601	-0.82848	-0.82389	-0.8343
K-c1q	0.039466	-0.027701	0.059756	0.030683	-0.065816	0.46711	0.1547	0.001548	-0.74105	-0.64123	-0.32371	-0.57867	-0.36516	-0.47572	-0.54814	-0.43707	-0.5076	-0.47759	-0.37212	-0.42498	-0.3901	-0.28325	-0.28307	-0.30242	0.056867	-0.04466	0.037227	-0.11508	-0.42107	-0.3645	-0.305	-0.19039	-0.29241	-0.33974	-0.15438	-0.20735	-0.21062	-0.23489	-0.23043	-0.25711	-0.25573	-0.25713	-0.25713	-0.25713	-0.25713	-0.25713	-0.26883	-0.27773	-0.2567
K-masp2	-0.62432	-0.65181	-0.08266	-0.072319	-0.16206	0.26684	0.09901	0.066111	-0.89017	-0.38482	-0.19985	-0.2598	-0.69577	-0.50053	-0.65032	-0.62664	-0.67599	-0.66629	-0.44322	-0.55723	-0.55933	-0.53473	-0.51181	-0.51538	-0.13369	-0.17566	-0.32019	-0.30083	-0.50346	-0.48271	-0.4712	-0.43291	-0.59455	-0.5263	-0.50679	-0.53483	-0.4903	-0.54051	-0.39891	-0.49347	-0.50845	-0.50912	-0.50912	-0.50912	-0.50912	-0.50912	-0.51699	-0.52824	-0.5095
B-cd59-1	-0.023636	-0.13969	-0.41506	-0.67956	-0.66103	-0.25092	-0.59733	-0.67142	-0.44897	-0.77129	-0.74015	-0.39293	-0.78859	-0.49536	-0.63744	-0.63332	-0.65982	-0.64547	-0.68655	-0.54142	-0.54232	-0.49682	-0.53217	-0.57043	-0.26092	-0.29457	-0.43061	-0.54739	-0.37592	-0.43337	-0.39325	-0.46668	-0.58937	-0.52868	-0.52936	-0.42466	-0.48444	-0.44771	-0.40824	-0.50116	-0.501	-0.50219	-0.50219	-0.50219	-0.50219	-0.50219	-0.53067	-0.52407	-0.51089
K-grα	-0.25074	-0.385	-0.1195	-0.18672	-0.19077	-0.19334	-0.26262	-0.4097	-0.70425	-0.51229	-0.49079	-0.52671	-0.81334	-0.88537	-0.93891	-0.88511	-0.9088	-0.90992	-0.8191	-0.86501	-0.85466	-0.82293	-0.82938	-0.84227	-0.56932	-0.60859	-0.58276	-0.70015	-0.72214	-0.70512	-0.68319	-0.72862	-0.79309	-0.81216	-0.68007	-0.69973	-0.69032	-0.68944	-0.65712	-0.72292	-0.72119	-0.72183	-0.72183	-0.72183	-0.72183	-0.72183	-0.74408	-0.74929	-0.73897
K-c6	0.069517	-0.091866	-0.311	-0.46336	-0.46292	-0.21061	-0.48966	-0.64619	-0.61068	-0.81135	-0.75944	-0.69983	-0.75297	-0.78951	-0.85018	-0.79138	-0.82283	-0.80646	-0.83301	-0.7649	-0.74478	-0.66807	-0.69655	-0.72708	-0.44286	-0.51257	-0.47149	-0.65715	-0.64791	-0.65346	-0.60316	-0.6182	-0.68084	-0.71364	-0.5771	-0.55103	-0.59761	-0.56921	-0.59502	-0.64049	-0.63255	-0.63376	-0.63376	-0.63376	-0.63376	-0.63376	-0.6584	-0.65692	-0.64443
K-clec14a	0.49613	0.41114	0.41184	0.16225	0.21673	0.015793	0.01109	-0.2261	-0.014449	-0.28197	-0.16068	-0.16782	-0.22982	-0.41755	-0.41772	-0.29943	-0.32574	-0.33187	-0.3412	-0.29607	-0.26998	-0.23255	-0.26811	-0.29623	-0.13089	-0.14129	0.021708	-0.21068	-0.067375	-0.042614	-0.00078874	-0.1168	-0.13695	-0.20395	0.0052137	0.013871	-0.0023579	0.036476	-0.0076621	-0.056757	-0.043214	-0.044004	-0.044004	-0.044004	-0.044004	-0.044004	-0.082256	-0.0822	-0.075617
B-cd59-2	0.52181	0.38259	-0.019369	-0.28961	-0.19683	-0.39348	-0.4754	-0.66325	0.058057	-0.47	-0.52198	-0.34259	-0.38046	-0.50254	-0.48891	-0.42513	-0.42607	-0.42909	-0.56525	-0.42068	-0.40278	-0.36582	-0.41705	-0.45096	-0.36848	-0.37975	-0.25557	-0.48383	-0.21344	-0.23514	-0.19509	-0.32707	-0.31032	-0.37004	-0.22622	-0.1645	-0.22651	-0.15677	-0.24271	-0.27222	-0.25474	-0.25548	-0.25548	-0.25548	-0.25548	-0.25548	-0.29066	-0.28224	-0.28129
K-hsd11β2	0.45286	0.33288	0.23254	0.037683	0.151	-0.43459	-0.26832	-0.47085	0.18557	-0.11818	-0.23232	-0.17577	-0.25391	-0.53183	-0.45756	-0.38583	-0.36958	-0.39125	-0.4775	-0.41684	-0.40161	-0.40408	-0.44273	-0.46034	-0.48242	-0.46152	-0.26933	-0.46968	-0.19181	-0.18725	-0.17124	-0.33949	-0.27251	-0.35914	-0.18497	-0.17071	-0.19217	-0.13288	-0.21807	-0.23626	-0.21811	-0.21822	-0.21822	-0.21822	-0.21822	-0.21822	-0.2513	-0.24691	-0.25254
S-c1q	0.40231	0.24839	0.046947	-0.013709	0.079204	-0.52208	-0.35913	-0.55099	0.048008	-0.18832	-0.35795	-0.45308	-0.24852	-0.69319	-0.56215	-0.49432	-0.47082	-0.48604	-0.5979	-0.57084	-0.54799	-0.53039	-0.5606	-0.569	-0.65537	-0.66502	-0.39897	-0.59684	-0.44746	-0.42551	-0.40941	-0.50327	-0.38315	-0.51881	-0.31285	-0.34075	-0.36562	-0.31296	-0.44737	-0.41418	-0.39258	-0.39259	-0.39259	-0.39259	-0.39259	-0.39259	-0.41271	-0.40954	-0.41784
K-mrα	0.02647	-0.11394	0.054578	-0.021893	0.071731	-0.57514	-0.34012	-0.50358	-0.12916	-0.10181	-0.29722	-0.29396	-0.53146	-0.80422	-0.73638	-0.69572	-0.67082	-0.6982	-0.71052	-0.7298	-0.72456	-0.74758	-0.76659	-0.77017	-0.77296	-0.75249	-0.60895	-0.73906	-0.53373	-0.5242	-0.52863	-0.68132	-0.61971	-0.68968	-0.54444	-0.56164	-0.55318	-0.51702	-0.55901	-0.58519	-0.57306	-0.57283	-0.57283	-0.57283	-0.57283	-0.57283	-0.59775	-0.59762	-0.60391
S-c7-2	-0.090616	-0.20792	0.16818	0.12052	0.19663	-0.45396	-0.17626	-0.33751	-0.20087	-0.0086164	-0.16125	-0.21501	-0.5248	-0.78985	-0.73461	-0.68733	-0.66876	-0.69894	-0.6486	-0.71728	-0.71359	-0.7453	-0.75396	-0.75221	-0.72404	-0.69894	-0.56923	-0.6742	-0.51946	-0.4962	-0.50657	-0.65365	-0.61093	-0.67065	-0.52362	-0.56115	-0.5293	-0.50983	-0.52027	-0.55839	-0.54998	-0.54967	-0.54967	-0.54967	-0.54967	-0.54967	-0.5735	-0.57701	-0.58155
K-sod3	0.24963	0.088854	-0.0622	-0.24717	-0.16469	-0.48253	-0.47663	-0.66573	-0.17393	-0.43605	-0.53731	-0.44274	-0.57878	-0.76118	-0.73859	-0.68041	-0.67641	-0.68626	-0.75769	-0.68774	-0.67327	-0.65032	-0.6875	-0.71067	-0.61241	-0.62402	-0.49762	-0.69619	-0.48421	-0.49115	-0.46458	-0.59352	-0.57252	-0.6369	-0.47968	-0.45435	-0.48831	-0.4353	-0.4973	-0.53196	-0.51716	-0.51766	-0.51766	-0.51766	-0.51766	-0.51766	-0.54952	-0.54542	-0.54506
K-c7-2	0.19443	0.050357	0.021551	-0.18678	-0.10369	-0.43295	-0.40124	-0.58965	-0.17133	-0.37476	-0.45477	-0.33404	-0.59769	-0.7264	-0.72485	-0.66629	-0.66515	-0.6789	-0.71678	-0.65874	-0.64821	-0.63725	-0.67221	-0.6952	-0.56899	-0.56834	-0.47279	-0.65777	-0.42386	-0.43162	-0.40926	-0.56052	-0.56125	-0.60578	-0.46074	-0.4312	-0.45381	-0.40562	-0.43883	-0.49395	-0.48185	-0.4823	-0.4823	-0.4823	-0.4823	-0.4823	-0.51728	-0.51426	-0.51279
K-crhr	0.086866	-0.032609	0.18639	0.033051	0.12754	-0.45136	-0.24473	-0.42491	-0.084569	-0.099636	-0.22462	-0.16594	-0.51504	-0.70575	-0.67403	-0.61987	-0.60613	-0.63365	-0.62517	-0.62867	-0.6239	-0.64752	-0.67111	-0.68147	-0.6242	-0.5956	-0.48266	-0.62654	-0.38267	-0.37662	-0.37518	-0.55412	-0.5298	-0.57759	-0.43467	-0.43345	-0.42394	-0.38672	-0.40348	-0.45731	-0.44691	-0.44686	-0.44686	-0.44686	-0.44686	-0.44686	-0.47929	-0.47921	-0.48218
K-cd93	0.22415	0.096042	0.22856	0.089848	0.15741	-0.28621	-0.16291	-0.38076	-0.16903	-0.22905	-0.26385	-0.31948	-0.44297	-0.72622	-0.6847	-0.59576	-0.59869	-0.61522	-0.61078	-0.61991	-0.60104	-0.58797	-0.61262	-0.62688	-0.52917	-0.53292	-0.3557	-0.5481	-0.41109	-0.38402	-0.36378	-0.48801	-0.46368	-0.54593	-0.34227	-0.36297	-0.36159	-0.32799	-0.37491	-0.40973	-0.39623	-0.39654	-0.39654	-0.39654	-0.39654	-0.39654	-0.42796	-0.42943	-0.42861
K-mrβ	0.1786	0.047651	0.21696	0.13343	0.2013	-0.33441	-0.15424	-0.364	-0.16834	-0.15903	-0.23261	-0.34368	-0.41398	-0.76317	-0.69407	-0.61008	-0.60536	-0.62474	-0.61808	-0.65284	-0.63414	-0.62753	-0.64671	-0.6543	-0.60391	-0.60633	-0.40335	-0.58085	-0.46975	-0.43513	-0.42218	-0.53605	-0.48589	-0.58297	-0.37408	-0.41383	-0.40454	-0.37498	-0.43251	-0.4512	-0.43708	-0.43718	-0.43718	-0.43718	-0.43718	-0.43718	-0.46394	-0.46635	-0.46814
S-grβ	0.13344	-0.0037062	0.16225	0.071557	0.13406	-0.34022	-0.19537	-0.40156	-0.23806	-0.22328	-0.29106	-0.38078	-0.48739	-0.80059	-0.74759	-0.66718	-0.66552	-0.68279	-0.67086	-0.70099	-0.68328	-0.67293	-0.69228	-0.70169	-0.62031	-0.6274	-0.4462	-0.62211	-0.51563	-0.48527	-0.47027	-0.58095	-0.54514	-0.63285	-0.43167	-0.4655	-0.45867	-0.43013	-0.47824	-0.50453	-0.49151	-0.4917	-0.4917	-0.4917	-0.4917	-0.4917	-0.51902	-0.52138	-0.52168
B-c7-2	-0.12411	-0.19776	0.39106	0.36274	0.42031	-0.23977	0.094257	-0.069613	-0.17815	0.15562	0.080307	-0.051274	-0.39061	-0.6608	-0.61275	-0.54888	-0.53949	-0.57257	-0.45835	-0.57733	-0.57303	-0.61333	-0.61185	-0.60482	-0.55956	-0.52595	-0.39459	-0.47846	-0.37875	-0.33595	-0.35087	-0.49089	-0.46486	-0.51841	-0.36238	-0.42322	-0.36564	-0.36376	-0.34655	-0.39301	-0.3879	-0.38749	-0.38749	-0.38749	-0.38749	-0.38749	-0.4105	-0.41792	-0.42076
B-c3-4	0.022822	-0.1065	0.12288	0.14616	0.14457	-0.099947	-0.041289	-0.23902	-0.50737	-0.32056	-0.28826	-0.56758	-0.45285	-0.83516	-0.78386	-0.68608	-0.70407	-0.70734	-0.64376	-0.73645	-0.70866	-0.6643	-0.66737	-0.67068	-0.5317	-0.58065	-0.37369	-0.53707	-0.6525	-0.59169	-0.56723	-0.5722	-0.54969	-0.65743	-0.42464	-0.50689	-0.48857	-0.48804	-0.53626	-0.53872	-0.5282	-0.52861	-0.52861	-0.52861	-0.52861	-0.52861	-0.5445	-0.55204	-0.54711
S-cat	-0.16781	-0.26338	0.24332	0.24701	0.24675	-0.049906	0.084256	-0.093537	-0.52055	-0.16447	-0.12186	-0.34628	-0.51549	-0.78278	-0.77033	-0.6847	-0.703	-0.71603	-0.57987	-0.70714	-0.69085	-0.6789	-0.67373	-0.67294	-0.49617	-0.51646	-0.38516	-0.49862	-0.57181	-0.51508	-0.50579	-0.55458	-0.57025	-0.63287	-0.44173	-0.51847	-0.47278	-0.48506	-0.46937	-0.51079	-0.50688	-0.50707	-0.50707	-0.50707	-0.50707	-0.50707	-0.52633	-0.53625	-0.53038
S-masp2	-0.42044	-0.42099	0.32274	0.57993	0.57814	-0.090247	0.35932	0.32756	-0.16732	0.52359	0.40575	0.033064	-0.01557	-0.38343	-0.27087	-0.25307	-0.22798	-0.25874	-0.098495	-0.33383	-0.33559	-0.39497	-0.35515	-0.3161	-0.44376	-0.41411	-0.27665	-0.20867	-0.34997	-0.27867	-0.32505	-0.33552	-0.24981	-0.31506	-0.22657	-0.36259	-0.26687	-0.30981	-0.29332	-0.26715	-0.2686	-0.26744	-0.26744	-0.26744	-0.26744	-0.26744	-0.25653	-0.26941	-0.27857
B-il1β2	-0.32274	-0.29978	0.54825	0.73656	0.71308	0.1921	0.57965	0.50054	-0.21643	0.47529	0.50928	0.10356	0.024671	-0.30966	-0.23768	-0.17824	-0.179	-0.20491	0.005847	-0.238	-0.23197	-0.27303	-0.23501	-0.20409	-0.21913	-0.19852	-0.059252	-0.030629	-0.21275	-0.12589	-0.15622	-0.16421	-0.12956	-0.18791	-0.058439	-0.19661	-0.094058	-0.14469	-0.10421	-0.10496	-0.10787	-0.1071	-0.1071	-0.1071	-0.1071	-0.1071	-0.10458	-0.12016	-0.12235
K-il6b	-0.35608	-0.3744	0.40897	0.59231	0.58265	0.015977	0.39332	0.30157	-0.30154	0.3588	0.33088	-0.04285	-0.14587	-0.50185	-0.4235	-0.37059	-0.36493	-0.39168	-0.20473	-0.43364	-0.42793	-0.46621	-0.43312	-0.40433	-0.41544	-0.40025	-0.25419	-0.24424	-0.39331	-0.31455	-0.34374	-0.36526	-0.32011	-0.38664	-0.24815	-0.37981	-0.28702	-0.32817	-0.30041	-0.30145	-0.30222	-0.30147	-0.30147	-0.30147	-0.30147	-0.30147	-0.30112	-0.31529	-0.31845
B-c5	-0.62427	-0.52923	0.37231	0.42235	0.32872	0.58094	0.61959	0.63847	-0.50725	0.18637	0.43328	0.30786	-0.20251	0.021895	-0.11309	-0.092437	-0.13672	-0.14121	0.15686	-0.025732	-0.037142	-0.063068	-0.021969	-0.0095618	0.26471	0.27476	0.11238	0.2232	0.01739	0.057029	0.04155	0.061093	-0.094411	7.5663e-05	-0.029121	-0.081171	0.01046	-0.064126	0.12168	0.026749	0.0054472	0.0054155	0.0054155	0.0054155	0.0054155	0.0054155	0.0040249	-0.011145	0.00348
B-c9	-0.30444	-0.19061	0.73081	0.70809	0.65215	0.65048	0.81287	0.76467	-0.18372	0.38829	0.66423	0.50555	0.050741	0.15309	0.061235	0.12315	0.081642	0.066877	0.34543	0.17106	0.1673	0.13126	0.16185	0.17145	0.38194	0.416	0.34949	0.40125	0.28298	0.33817	0.32541	0.28782	0.16575	0.22516	0.25972	0.20221	0.2983	0.23884	0.3919	0.30098	0.28592	0.286	0.286	0.286	0.286	0.286	0.27461	0.25995	0.27129
K-hsd11β1	-0.32946	-0.28676	0.41213	0.67042	0.57854	0.47558	0.66242	0.61943	-0.40618	0.28322	0.44406	-0.064768	0.13165	-0.17357	-0.12659	-0.061762	-0.086561	-0.089462	0.12638	-0.12101	-0.10543	-0.098679	-0.052057	-0.022677	0.027448	-0.00095307	0.12468	0.16528	-0.21866	-0.12007	-0.13159	-0.017192	-0.011314	-0.071643	0.052187	-0.10147	-0.01197	-0.082215	-0.048666	-0.023192	-0.028791	-0.02847	-0.02847	-0.02847	-0.02847	-0.02847	-0.01352	-0.030822	-0.026278
B-il6b	-0.18549	-0.076659	0.77541	0.90825	0.84748	0.6275	0.90971	0.85716	-0.069046	0.5581	0.7774	0.38357	0.33953	0.15195	0.17011	0.24503	0.21881	0.20337	0.44545	0.21759	0.22559	0.19722	0.23749	0.26249	0.30728	0.32746	0.41154	0.45959	0.22143	0.31156	0.29259	0.31979	0.29644	0.2751	0.3712	0.24908	0.35266	0.28821	0.36244	0.34763	0.33952	0.33998	0.33998	0.33998	0.33998	0.33998	0.34318	0.32667	0.3307
S-hsd11β1	0.030633	0.091152	0.78723	0.9291	0.90699	0.41673	0.78485	0.67744	0.063711	0.56193	0.69165	0.23713	0.38511	-0.01393	0.082263	0.17605	0.16616	0.14519	0.31612	0.10313	0.12047	0.096936	0.12653	0.15192	0.094871	0.11331	0.32264	0.30627	0.11723	0.2167	0.20052	0.20709	0.25847	0.17247	0.33966	0.20177	0.29209	0.24967	0.24998	0.27112	0.27282	0.27342	0.27342	0.27342	0.27342	0.27342	0.27416	0.25985	0.25773
B-c4bp	0.3361	0.29128	0.039775	-0.29519	-0.1634	-0.46683	-0.42213	-0.48397	0.4525	-0.053693	-0.19635	0.26761	-0.2281	-0.02437	-0.062434	-0.077319	-0.053074	-0.074064	-0.19686	-0.017911	-0.032852	-0.076091	-0.12327	-0.15084	-0.16033	-0.091914	-0.15832	-0.24622	0.24143	0.16934	0.17093	-0.058401	-0.071293	-0.023478	-0.062373	0.065814	0.020135	0.090049	0.090671	0.01705	0.023827	0.023758	0.023758	0.023758	0.023758	0.023758	-0.010327	0.0020829	-0.0030579
K-5ht1aβ	-0.31442	-0.31483	-0.051002	-0.31576	-0.23997	-0.33231	-0.29219	-0.26642	0.030067	0.0038395	-0.098025	0.40607	-0.55273	-0.078917	-0.22341	-0.28323	-0.27128	-0.29535	-0.24738	-0.16546	-0.20221	-0.2791	-0.29633	-0.31218	-0.16858	-0.08787	-0.35347	-0.30394	0.091206	0.013391	-0.0092645	-0.22637	-0.34224	-0.19535	-0.34095	-0.22039	-0.21548	-0.19273	-0.0509	-0.18909	-0.20011	-0.2	-0.2	-0.2	-0.2	-0.2	-0.22791	-0.22259	-0.22077
S-c5	-0.35376	-0.33515	0.072125	-0.1506	-0.060777	-0.36593	-0.18597	-0.15204	0.14917	0.22971	0.081325	0.5411	-0.44751	-0.035367	-0.1468	-0.21144	-0.18682	-0.22158	-0.15457	-0.11106	-0.15178	-0.25538	-0.26563	-0.2718	-0.20493	-0.10146	-0.34334	-0.265	0.14876	0.080049	0.041255	-0.19762	-0.28349	-0.14442	-0.29208	-0.19128	-0.16571	-0.14781	-0.0040594	-0.13427	-0.14547	-0.14495	-0.14495	-0.14495	-0.14495	-0.14495	-0.17029	-0.16641	-0.16914
S-crhr	-0.1245	-0.064337	0.23847	-0.05643	0.017524	-0.087303	-0.0059782	0.016	0.28672	0.21271	0.19917	0.66988	-0.22381	0.24692	0.10871	0.069557	0.074772	0.049274	0.10692	0.18659	0.1529	0.070614	0.05367	0.038014	0.14783	0.24392	0.00040182	0.050566	0.44634	0.38029	0.35867	0.1385	0.021947	0.16832	0.027834	0.14523	0.15858	0.17781	0.31972	0.18509	0.17397	0.17412	0.17412	0.17412	0.17412	0.17412	0.14537	0.15	0.15172
S-c1r/c1s	-0.35602	-0.30202	0.11372	-0.1163	-0.046959	-0.20047	-0.07347	-0.014003	0.17113	0.25299	0.17145	0.64183	-0.34702	0.1462	0.0073268	-0.059655	-0.044669	-0.074279	0.0099584	0.056469	0.014535	-0.08508	-0.091968	-0.099227	-0.0050203	0.096842	-0.18489	-0.08388	0.29526	0.22521	0.1889	-0.027798	-0.14105	0.02005	-0.15542	-0.047678	-0.020848	-0.011643	0.15254	0.016421	0.001845	0.0022618	0.0022618	0.0022618	0.0022618	0.0022618	-0.020696	-0.017323	-0.017378
S-sod3	-0.089296	-0.082819	0.33137	0.071767	0.18286	-0.31588	-0.05808	-0.10833	0.28351	0.28864	0.1753	0.53916	-0.31934	-0.084351	-0.1495	-0.16407	-0.14227	-0.182	-0.12739	-0.091827	-0.11942	-0.21421	-0.23276	-0.24184	-0.20007	-0.095858	-0.21833	-0.21788	0.214	0.16997	0.14088	-0.12335	-0.17589	-0.089658	-0.14258	-0.064144	-0.036346	-0.0074513	0.093134	-0.025604	-0.029584	-0.029113	-0.029113	-0.029113	-0.029113	-0.029113	-0.062785	-0.059787	-0.063769
S-serpin1	-0.212	-0.15395	0.52169	0.30543	0.37847	-0.035688	0.24628	0.20901	0.21071	0.42694	0.41809	0.68511	-0.21331	0.049967	-0.039226	-0.04099	-0.034206	-0.07342	0.070113	0.039265	0.011412	-0.087861	-0.090542	-0.092804	-0.0020487	0.10326	-0.04269	-0.0022227	0.32427	0.3023	0.26874	0.03486	-0.051943	0.051369	-0.0043873	0.045046	0.10377	0.10511	0.25011	0.11952	0.10954	0.11005	0.11005	0.11005	0.11005	0.11005	0.080156	0.077833	0.077634
B-cd93	0.17278	0.17378	0.61121	0.38787	0.50107	-0.19133	0.16069	0.030317	0.38957	0.39071	0.32814	0.48137	-0.086392	-0.11912	-0.11003	-0.06685	-0.049111	-0.090804	-0.039836	-0.046446	-0.055674	-0.13283	-0.15181	-0.1574	-0.17186	-0.079477	-0.038635	-0.10879	0.24934	0.24805	0.22832	-0.0165	-0.014177	-0.005309	0.058116	0.083328	0.12072	0.15039	0.19014	0.10865	0.11263	0.11312	0.11312	0.11312	0.11312	0.11312	0.078314	0.078345	0.072501
K-cat	0.18621	0.16434	0.60569	0.3647	0.44597	-0.042918	0.18826	0.011541	0.14258	0.15649	0.1988	0.28691	-0.21899	-0.26774	-0.28849	-0.21172	-0.21771	-0.24844	-0.1678	-0.18317	-0.18154	-0.22213	-0.24222	-0.25546	-0.14549	-0.087406	-0.029783	-0.14954	0.1141	0.1276	0.12855	-0.078425	-0.11408	-0.11618	0.0013392	0.015069	0.047954	0.070916	0.11362	0.021408	0.025611	0.025602	0.025602	0.025602	0.025602	0.025602	-0.013263	-0.015655	-0.014235
B-sod2	0.56558	0.61154	0.61867	0.27321	0.34973	0.19709	0.24156	0.1202	0.5376	0.14144	0.28554	0.52062	0.20573	0.33209	0.28123	0.34693	0.33099	0.3167	0.29647	0.40282	0.40589	0.3877	0.35144	0.32379	0.39711	0.45382	0.46038	0.33947	0.65233	0.63621	0.65554	0.47958	0.42511	0.45262	0.499	0.57628	0.56354	0.60361	0.62215	0.54519	0.54999	0.5496	0.5496	0.5496	0.5496	0.5496	0.51315	0.51782	0.52083
S-mrα	0.58916	0.64462	0.86554	0.63263	0.70231	0.28274	0.50234	0.34316	0.57212	0.37874	0.52612	0.52316	0.39665	0.27436	0.29912	0.39789	0.38664	0.36418	0.38732	0.39967	0.41219	0.38741	0.36498	0.35227	0.34338	0.40083	0.53353	0.40675	0.61524	0.64444	0.65453	0.50214	0.50485	0.47226	0.59789	0.60374	0.62444	0.64897	0.63789	0.59628	0.60437	0.60436	0.60436	0.60436	0.60436	0.60436	0.57369	0.57288	0.57203
B-sod1	0.89684	0.85689	0.38184	0.09052	0.16541	0.054186	-0.023273	-0.20522	0.47673	-0.19157	-0.081061	0.0075223	0.24057	0.088332	0.1226	0.22035	0.20534	0.20807	0.059936	0.21344	0.24111	0.28754	0.23664	0.20244	0.21429	0.21072	0.38893	0.15725	0.3729	0.37266	0.42145	0.32793	0.35393	0.28015	0.43471	0.48735	0.42702	0.49071	0.38138	0.37995	0.39862	0.39782	0.39782	0.39782	0.39782	0.39782	0.36665	0.37466	0.37589
K-sod2	0.71104	0.63736	0.44	0.18529	0.28101	-0.12652	-0.042815	-0.26152	0.34892	-0.10147	-0.072988	-0.038054	0.024983	-0.22738	-0.16897	-0.066161	-0.069424	-0.082018	-0.1767	-0.088152	-0.063938	-0.044039	-0.088179	-0.11379	-0.10742	-0.094602	0.11528	-0.11579	0.12817	0.1415	0.17468	0.031629	0.076292	-0.012068	0.17979	0.20224	0.17111	0.23025	0.13615	0.12053	0.13944	0.139	0.139	0.139	0.139	0.139	0.10353	0.10818	0.10653
S-mrβ	0.60035	0.59893	0.7181	0.46788	0.56503	0.031006	0.25846	0.071441	0.5138	0.2478	0.30531	0.34375	0.20049	0.023004	0.066982	0.162	0.16157	0.13613	0.11737	0.15443	0.16772	0.14497	0.11342	0.097378	0.07646	0.13037	0.29087	0.12776	0.40072	0.42025	0.43211	0.251	0.27764	0.22616	0.37443	0.38907	0.39548	0.43699	0.39942	0.36019	0.37265	0.37262	0.37262	0.37262	0.37262	0.37262	0.33754	0.33905	0.3359
[truncated: 172 more columns]

## Sheet: Figure S3
Figure S3. Correlations of genes between AT and CT K: kidney; S: Spleen; B: Brain. Abbreviations of genes are shown in the Table 1.

## Sheet: Figure S3 (Table)
	K-c3-1b1	B-5ht1aβ	K-star	K-c3-1a	K-c3-3	S-il1β3	S-tnfα3	B-il1β3	B-grβ	K-il4	K-th	S-th	S-cd59-1	K-mrap2	B-mc2r	K-sertβ	K-c1q	B-mbl-h2	S-clec4m	K-mbl-h2	B-cat	S-sod2	B-mrβ	K-c3-1b2	S-gsr	S-c3ar	B-mrα	B-il11	B-tph2	B-c3-1b1	S-il6	S-c4	S-c3-1a	S-cfp1	S-il1β1	S-il1β2	K-hsd3β1	S-il8	S-tnfα1	B-clec14a	K-c9	B-tnfα3	S-crhr	S-il10b	S-tnfα2	S-il11	S-il6b	S-sertβ	K-cyp21
K-c3-1b1	1	0.95227	0.97365	0.83022	0.84054	0.86854	0.86925	0.59995	0.74481	0.73804	0.48437	0.38443	0.6275	0.6516	0.67098	0.67414	0.56556	0.57801	0.5028	0.53621	0.50952	0.45657	0.63343	0.59131	0.60106	0.56284	0.68506	0.54926	0.70513	0.73813	0.84895	0.82937	0.89607	0.88624	0.89071	0.87085	0.91079	0.90766	0.8895	0.674	0.74478	0.62427	0.33476	0.83517	0.85934	0.8425	0.84144	0.83361	0.83361
B-5ht1aβ	0.95227	1	0.98018	0.89285	0.90566	0.93091	0.95663	0.79735	0.91009	0.89151	0.69878	0.59547	0.75086	0.76974	0.79858	0.80029	0.51321	0.63448	0.48296	0.68522	0.66643	0.66562	0.60485	0.6424	0.60346	0.48508	0.56909	0.48911	0.83096	0.80368	0.88674	0.83744	0.90619	0.89405	0.89143	0.88215	0.8667	0.85876	0.82084	0.76914	0.87976	0.66895	0.45135	0.73481	0.77736	0.74621	0.74358	0.73577	0.73577
K-star	0.97365	0.98018	1	0.84047	0.87698	0.91522	0.92204	0.71883	0.85446	0.85052	0.62102	0.51669	0.73911	0.71461	0.74942	0.75165	0.63685	0.72189	0.61957	0.68685	0.68624	0.63741	0.69427	0.65926	0.6932	0.5742	0.68202	0.57462	0.81472	0.8443	0.86474	0.82697	0.90583	0.88325	0.90063	0.88193	0.90983	0.87888	0.84477	0.64244	0.77136	0.58712	0.28525	0.74987	0.8052	0.78019	0.77694	0.76878	0.76878
K-c3-1a	0.83022	0.89285	0.84047	1	0.95363	0.96391	0.9566	0.61678	0.82126	0.70866	0.58438	0.4414	0.4263	0.48892	0.54302	0.54366	0.23996	0.49421	0.25856	0.68697	0.56543	0.5969	0.52078	0.56789	0.2377	0.087921	0.18782	0.055779	0.62134	0.6218	0.63194	0.533	0.63373	0.62622	0.60218	0.59248	0.57933	0.5786	0.53623	0.78389	0.84218	0.43404	0.48119	0.48295	0.48048	0.4488	0.44588	0.43462	0.43462
K-c3-3	0.84054	0.90566	0.87698	0.95363	1	0.98202	0.98087	0.66606	0.86341	0.74614	0.71104	0.59557	0.50629	0.58345	0.65946	0.65952	0.47366	0.60116	0.41796	0.82399	0.70774	0.71963	0.73065	0.78783	0.32782	0.11442	0.28974	0.2074	0.61054	0.62535	0.71703	0.58714	0.65872	0.67179	0.66273	0.66255	0.66966	0.60594	0.55337	0.74256	0.77523	0.37657	0.31981	0.44186	0.49227	0.4485	0.45005	0.43819	0.43819
S-il1β3	0.86854	0.93091	0.91522	0.96391	0.98202	1	0.98868	0.67526	0.88165	0.78848	0.66706	0.5313	0.55033	0.55841	0.62927	0.62976	0.47285	0.68968	0.49534	0.82238	0.73859	0.72974	0.6999	0.70357	0.42575	0.21528	0.34742	0.22981	0.70344	0.74222	0.69709	0.59135	0.69463	0.6789	0.682	0.66915	0.68529	0.63429	0.58286	0.68344	0.78429	0.38035	0.29908	0.47955	0.52364	0.48766	0.48452	0.47286	0.47286
S-tnfα3	0.86925	0.95663	0.92204	0.9566	0.98087	0.98868	1	0.76791	0.93172	0.85054	0.75244	0.63236	0.63271	0.66604	0.72751	0.72781	0.46267	0.65459	0.45339	0.8194	0.74734	0.76453	0.66472	0.72137	0.44565	0.2412	0.35911	0.28123	0.74894	0.73986	0.77185	0.66769	0.75039	0.74448	0.739	0.7346	0.72028	0.67893	0.62578	0.7598	0.85282	0.48487	0.39377	0.51735	0.56711	0.52604	0.52408	0.51361	0.51361
B-il1β3	0.59995	0.79735	0.71883	0.61678	0.66606	0.67526	0.76791	1	0.93939	0.96465	0.92724	0.88915	0.91396	0.91979	0.93352	0.93266	0.37922	0.53955	0.35682	0.68009	0.74075	0.82991	0.36165	0.55525	0.59133	0.40624	0.38202	0.48103	0.87828	0.70939	0.82584	0.77126	0.78417	0.77987	0.77011	0.78895	0.66345	0.65384	0.59827	0.70788	0.86	0.70835	0.54165	0.47016	0.55531	0.50778	0.50494	0.50263	0.50263
B-grβ	0.74481	0.91009	0.85446	0.82126	0.86341	0.88165	0.93172	0.93939	1	0.96976	0.89862	0.80897	0.82274	0.81251	0.85942	0.85879	0.45437	0.68504	0.47272	0.83481	0.83775	0.88889	0.55265	0.6702	0.5668	0.33115	0.37129	0.38147	0.87927	0.79759	0.80602	0.71748	0.7799	0.76465	0.76408	0.76916	0.69814	0.66069	0.59837	0.7248	0.88226	0.57468	0.44535	0.46282	0.54182	0.4945	0.49039	0.48337	0.48337
K-il4	0.73804	0.89151	0.85052	0.70866	0.74614	0.78848	0.85054	0.96465	0.96976	1	0.85812	0.78478	0.92872	0.87079	0.89351	0.8936	0.4888	0.70091	0.52643	0.73801	0.80559	0.84085	0.47612	0.57008	0.71564	0.52597	0.51541	0.53712	0.95652	0.86234	0.84339	0.80135	0.85786	0.82726	0.83695	0.837	0.76094	0.74301	0.68931	0.65428	0.85756	0.66939	0.43981	0.56244	0.64491	0.6059	0.59954	0.59529	0.59529
K-th	0.48437	0.69878	0.62102	0.58438	0.71104	0.66706	0.75244	0.92724	0.89862	0.85812	1	0.98167	0.77881	0.84798	0.90065	0.89822	0.45285	0.52016	0.353	0.80885	0.80825	0.90555	0.52237	0.75565	0.42278	0.14979	0.22455	0.36931	0.68731	0.5374	0.74461	0.62044	0.60501	0.63626	0.62611	0.66082	0.55179	0.47338	0.40418	0.66298	0.7318	0.48613	0.37817	0.22984	0.349	0.28569	0.2892	0.28463	0.28463
S-th	0.38443	0.59547	0.51669	0.4414	0.59557	0.5313	0.63236	0.88915	0.80897	0.78478	0.98167	1	0.76174	0.86047	0.90299	0.90038	0.45152	0.41836	0.29488	0.71913	0.73196	0.83853	0.47236	0.73894	0.3913	0.14341	0.22208	0.41628	0.59863	0.42091	0.72684	0.60989	0.55671	0.6056	0.59225	0.63666	0.51686	0.4349	0.37096	0.61555	0.64572	0.48823	0.35257	0.19522	0.32365	0.25937	0.26598	0.26343	0.26343
S-cd59-1	0.6275	0.75086	0.73911	0.4263	0.50629	0.55033	0.63271	0.91396	0.82274	0.92872	0.77881	0.76174	1	0.91646	0.91115	0.91181	0.58192	0.6441	0.57422	0.56464	0.71074	0.72175	0.40408	0.48561	0.85021	0.72286	0.68734	0.76636	0.91572	0.80427	0.8496	0.85811	0.86988	0.84262	0.86688	0.87019	0.79684	0.77789	0.73825	0.48375	0.68965	0.71312	0.32609	0.60965	0.71429	0.68306	0.67823	0.67843	0.67843
K-mrap2	0.6516	0.76974	0.71461	0.48892	0.58345	0.55841	0.66604	0.91979	0.81251	0.87079	0.84798	0.86047	0.91646	1	0.99017	0.9906	0.49975	0.39951	0.3283	0.50795	0.57559	0.64406	0.39832	0.60401	0.62678	0.54283	0.57566	0.7029	0.76254	0.57995	0.94439	0.91836	0.86999	0.9018	0.88669	0.91407	0.80803	0.80091	0.76568	0.72121	0.77821	0.82766	0.51834	0.65079	0.74028	0.69678	0.70098	0.70085	0.70085
B-mc2r	0.67098	0.79858	0.74942	0.54302	0.65946	0.62927	0.72751	0.93352	0.85942	0.89351	0.90065	0.90299	0.91115	0.99017	1	0.99998	0.56333	0.47864	0.3966	0.61794	0.66788	0.72883	0.50192	0.69872	0.6257	0.49047	0.55594	0.6779	0.76657	0.60757	0.94298	0.89059	0.85194	0.88465	0.87551	0.90285	0.81032	0.77518	0.73118	0.71647	0.7754	0.75348	0.45341	0.59314	0.69738	0.64835	0.65293	0.6511	0.6511
K-sertβ	0.67414	0.80029	0.75165	0.54366	0.65952	0.62976	0.72781	0.93266	0.85879	0.8936	0.89822	0.90038	0.91181	0.9906	0.99998	1	0.56436	0.4787	0.39748	0.61565	0.66596	0.72615	0.50193	0.69749	0.62799	0.49456	0.55994	0.68073	0.76757	0.60909	0.94478	0.89333	0.85486	0.88737	0.8783	0.90538	0.81342	0.77893	0.73527	0.71692	0.77598	0.75606	0.45401	0.59793	0.70171	0.65296	0.65751	0.6557	0.6557
K-c1q	0.56556	0.51321	0.63685	0.23996	0.47366	0.47285	0.46267	0.37922	0.45437	0.4888	0.45285	0.45152	0.58192	0.49975	0.56333	0.56436	1	0.75842	0.889	0.61894	0.68531	0.54037	0.8904	0.76611	0.75179	0.5695	0.78546	0.78564	0.43577	0.56532	0.59964	0.55324	0.55777	0.55928	0.63486	0.6258	0.74454	0.57505	0.54401	0.029934	0.10772	0.099348	-0.42844	0.366	0.52171	0.49715	0.50151	0.49639	0.49639
B-mbl-h2	0.57801	0.63448	0.72189	0.49421	0.60116	0.68968	0.65459	0.53955	0.68504	0.70091	0.52016	0.41836	0.6441	0.39951	0.47864	0.4787	0.75842	1	0.93813	0.81971	0.90403	0.78328	0.74455	0.56685	0.78978	0.50212	0.57128	0.48322	0.73658	0.88582	0.4584	0.40786	0.53435	0.45482	0.53869	0.50405	0.58766	0.45816	0.4036	0.046622	0.32629	0.039573	-0.28826	0.23704	0.35988	0.33959	0.32856	0.3208	0.3208
S-clec4m	0.5028	0.48296	0.61957	0.25856	0.41796	0.49534	0.45339	0.35682	0.47272	0.52643	0.353	0.29488	0.57422	0.3283	0.3966	0.39748	0.889	0.93813	1	0.66019	0.77455	0.60277	0.77656	0.54475	0.83709	0.60962	0.71832	0.64363	0.57646	0.76459	0.41113	0.39122	0.48111	0.414	0.51435	0.47886	0.60831	0.45677	0.41927	-0.15221	0.083856	-0.039078	-0.50455	0.25499	0.39335	0.38267	0.37533	0.36968	0.36968
K-mbl-h2	0.53621	0.68522	0.68685	0.68697	0.82399	0.82238	0.8194	0.68009	0.83481	0.73801	0.80885	0.71913	0.56464	0.50795	0.61794	0.61565	0.61894	0.81971	0.66019	1	0.96005	0.94935	0.79868	0.82328	0.44336	0.069906	0.22095	0.22118	0.61558	0.66453	0.52058	0.36434	0.44165	0.42898	0.46421	0.46622	0.47976	0.32907	0.25162	0.38023	0.51569	0.056265	-0.044822	0.054981	0.18298	0.13031	0.12848	0.11782	0.11782
B-cat	0.50952	0.66643	0.68624	0.56543	0.70774	0.73859	0.74734	0.74075	0.83775	0.80559	0.80825	0.73196	0.71074	0.57559	0.66788	0.66596	0.68531	0.90403	0.77455	0.96005	1	0.96989	0.74431	0.73755	0.6381	0.27705	0.36795	0.38734	0.73607	0.77809	0.54851	0.43426	0.51403	0.47719	0.5308	0.52652	0.5341	0.39045	0.31553	0.27147	0.484	0.11911	-0.091712	0.11135	0.25589	0.20955	0.20407	0.1961	0.1961
S-sod2	0.45657	0.66562	0.63741	0.5969	0.71963	0.72974	0.76453	0.82991	0.88889	0.84085	0.90555	0.83853	0.72175	0.64406	0.72883	0.72615	0.54037	0.78328	0.60277	0.94935	0.96989	1	0.63226	0.7211	0.52227	0.16084	0.22553	0.29094	0.73611	0.70431	0.56786	0.43851	0.49809	0.47776	0.50727	0.51683	0.46979	0.34991	0.27037	0.40981	0.59292	0.20867	0.09527	0.073475	0.20691	0.1522	0.14817	0.14096	0.14096
B-mrβ	0.63343	0.60485	0.69427	0.52078	0.73065	0.6999	0.66472	0.36165	0.55265	0.47612	0.52237	0.47236	0.40408	0.39832	0.50192	0.50193	0.8904	0.74455	0.77656	0.79868	0.74431	0.63226	1	0.91093	0.48967	0.23358	0.52056	0.473	0.35329	0.5046	0.54856	0.42435	0.45815	0.47722	0.53039	0.52538	0.6481	0.46266	0.41646	0.21087	0.22635	-0.025033	-0.34572	0.2366	0.37054	0.33346	0.3398	0.3292	0.3292
K-c3-1b2	0.59131	0.6424	0.65926	0.56789	0.78783	0.70357	0.72137	0.55525	0.6702	0.57008	0.75565	0.73894	0.48561	0.60401	0.69872	0.69749	0.76611	0.56685	0.54475	0.82328	0.73755	0.7211	0.91093	1	0.34998	0.085189	0.36863	0.42478	0.35957	0.38066	0.67531	0.51662	0.49352	0.5566	0.57139	0.59602	0.63231	0.46563	0.41	0.47472	0.41343	0.16465	-0.060367	0.2203	0.35718	0.30021	0.31214	0.30283	0.30283
S-gsr	0.60106	0.60346	0.6932	0.2377	0.32782	0.42575	0.44565	0.59133	0.5668	0.71564	0.42278	0.3913	0.85021	0.62678	0.6257	0.62799	0.75179	0.78978	0.83709	0.44336	0.6381	0.52227	0.48967	0.34998	1	0.91133	0.89175	0.86534	0.80856	0.8584	0.65128	0.71275	0.76964	0.69898	0.77288	0.74339	0.78507	0.73638	0.71569	0.075266	0.34456	0.44139	-0.099261	0.60219	0.70853	0.70457	0.69514	0.69513	0.69513
S-c3ar	0.56284	0.48508	0.5742	0.087921	0.11442	0.21528	0.2412	0.40624	0.33115	0.52597	0.14979	0.14341	0.72286	0.54283	0.49047	0.49456	0.5695	0.50212	0.60962	0.069906	0.27705	0.16084	0.23358	0.085189	0.91133	1	0.93395	0.88481	0.66554	0.6887	0.60073	0.73345	0.76198	0.69904	0.75381	0.72107	0.75911	0.78571	0.79887	0.060406	0.27228	0.57395	0.019811	0.76955	0.81867	0.83556	0.8273	0.83094	0.83094
B-mrα	0.68506	0.56909	0.68202	0.18782	0.28974	0.34742	0.35911	0.38202	0.37129	0.51541	0.22455	0.22208	0.68734	0.57566	0.55594	0.55994	0.78546	0.57128	0.71832	0.22095	0.36795	0.22553	0.52056	0.36863	0.89175	0.93395	1	0.94624	0.58262	0.65137	0.6984	0.77996	0.79019	0.76065	0.81891	0.79292	0.87692	0.84309	0.84982	0.1181	0.24799	0.49711	-0.10825	0.7808	0.85952	0.86484	0.86323	0.86352	0.86352
B-il11	0.54926	0.48911	0.57462	0.055779	0.2074	0.22981	0.28123	0.48103	0.38147	0.53712	0.36931	0.41628	0.76636	0.7029	0.6779	0.68073	0.78564	0.48322	0.64363	0.22118	0.38734	0.29094	0.473	0.42478	0.86534	0.88481	0.94624	1	0.5545	0.54463	0.73755	0.80426	0.75988	0.75795	0.80677	0.80259	0.83734	0.78979	0.78961	0.1434	0.23777	0.5481	-0.06361	0.69138	0.79995	0.79229	0.79481	0.79758	0.79758
B-tph2	0.70513	0.83096	0.81472	0.62134	0.61054	0.70344	0.74894	0.87828	0.87927	0.95652	0.68731	0.59863	0.91572	0.76254	0.76657	0.76757	0.43577	0.73658	0.57646	0.61558	0.73607	0.73611	0.35329	0.35957	0.80856	0.66554	0.58262	0.5545	1	0.94245	0.74348	0.75434	0.84522	0.77557	0.80155	0.78292	0.72503	0.73665	0.69421	0.49769	0.78003	0.6453	0.37999	0.59922	0.66139	0.64015	0.62762	0.62492	0.62492
B-c3-1b1	0.73813	0.80368	0.8443	0.6218	0.62535	0.74222	0.73986	0.70939	0.79759	0.86234	0.5374	0.42091	0.80427	0.57995	0.60757	0.60909	0.56532	0.88582	0.76459	0.66453	0.77809	0.70431	0.5046	0.38066	0.8584	0.6887	0.65137	0.54463	0.94245	1	0.63389	0.64314	0.77523	0.68309	0.73786	0.70003	0.71971	0.69304	0.65246	0.30567	0.61787	0.42713	0.11362	0.54997	0.61857	0.607	0.59222	0.58702	0.58702
S-il6	0.84895	0.88674	0.86474	0.63194	0.71703	0.69709	0.77185	0.82584	0.80602	0.84339	0.74461	0.72684	0.8496	0.94439	0.94298	0.94478	0.59964	0.4584	0.41113	0.52058	0.54851	0.56786	0.54856	0.67531	0.65128	0.60073	0.6984	0.73755	0.74348	0.63389	1	0.97561	0.9517	0.98243	0.97199	0.98582	0.93878	0.92795	0.90163	0.75946	0.79051	0.8185	0.4641	0.80361	0.87597	0.83988	0.84481	0.84184	0.84184
S-c4	0.82937	0.83744	0.82697	0.533	0.58714	0.59135	0.66769	0.77126	0.71748	0.80135	0.62044	0.60989	0.85811	0.91836	0.89059	0.89333	0.55324	0.40786	0.39122	0.36434	0.43426	0.43851	0.42435	0.51662	0.71275	0.73345	0.77996	0.80426	0.75434	0.64314	0.97561	1	0.97726	0.99288	0.98613	0.99211	0.94652	0.96942	0.95721	0.68867	0.74652	0.88072	0.47691	0.89107	0.94547	0.92223	0.9248	0.92415	0.92415
S-c3-1a	0.89607	0.90619	0.90583	0.63373	0.65872	0.69463	0.75039	0.78417	0.7799	0.85786	0.60501	0.55671	0.86988	0.86999	0.85194	0.85486	0.55777	0.53435	0.48111	0.44165	0.51403	0.49809	0.45815	0.49352	0.76964	0.76198	0.79019	0.75988	0.84522	0.77523	0.9517	0.97726	1	0.98802	0.99193	0.98426	0.95607	0.98028	0.96337	0.66827	0.78779	0.83947	0.45203	0.89841	0.94566	0.92658	0.92459	0.92227	0.92227
S-cfp1	0.88624	0.89405	0.88325	0.62622	0.67179	0.6789	0.74448	0.77987	0.76465	0.82726	0.63626	0.6056	0.84262	0.9018	0.88465	0.88737	0.55928	0.45482	0.414	0.42898	0.47719	0.47776	0.47722	0.5566	0.69898	0.69904	0.76065	0.75795	0.77557	0.68309	0.98243	0.99288	0.98802	1	0.99303	0.9955	0.95928	0.97755	0.96138	0.7267	0.78904	0.85892	0.48267	0.89313	0.94346	0.91883	0.92074	0.91845	0.91845
S-il1β1	0.89071	0.89143	0.90063	0.60218	0.66273	0.682	0.739	0.77011	0.76408	0.83695	0.62611	0.59225	0.86688	0.88669	0.87551	0.8783	0.63486	0.53869	0.51435	0.46421	0.5308	0.50727	0.53039	0.57139	0.77288	0.75381	0.81891	0.80677	0.80155	0.73786	0.97199	0.98613	0.99193	0.99303	1	0.99702	0.97959	0.98137	0.9634	0.65066	0.74225	0.80985	0.38792	0.88207	0.9454	0.92258	0.92321	0.92072	0.92072
S-il1β2	0.87085	0.88215	0.88193	0.59248	0.66255	0.66915	0.7346	0.78895	0.76916	0.837	0.66082	0.63666	0.87019	0.91407	0.90285	0.90538	0.6258	0.50405	0.47886	0.46622	0.52652	0.51683	0.52538	0.59602	0.74339	0.72107	0.79292	0.80259	0.78292	0.70003	0.98582	0.99211	0.98426	0.9955	0.99702	1	0.97117	0.97083	0.95142	0.67995	0.75176	0.8248	0.41384	0.86563	0.93264	0.90608	0.90822	0.90599	0.90599
K-hsd3β1	0.91079	0.8667	0.90983	0.57933	0.66966	0.68529	0.72028	0.66345	0.69814	0.76094	0.55179	0.51686	0.79684	0.80803	0.81032	0.81342	0.74454	0.58766	0.60831	0.47976	0.5341	0.46979	0.6481	0.63231	0.78507	0.75911	0.87692	0.83734	0.72503	0.71971	0.93878	0.94652	0.95607	0.95928	0.97959	0.97117	1	0.97166	0.95648	0.55732	0.63091	0.69636	0.22598	0.86587	0.93931	0.9194	0.92143	0.9177	0.9177
S-il8	0.90766	0.85876	0.87888	0.5786	0.60594	0.63429	0.67893	0.65384	0.66069	0.74301	0.47338	0.4349	0.77789	0.80091	0.77518	0.77893	0.57505	0.45816	0.45677	0.32907	0.39045	0.34991	0.46266	0.46563	0.73638	0.78571	0.84309	0.78979	0.73665	0.69304	0.92795	0.96942	0.98028	0.97755	0.98137	0.97083	0.97166	1	0.99645	0.62267	0.69809	0.81852	0.39491	0.95297	0.98794	0.97652	0.97672	0.97465	0.97465
S-tnfα1	0.8895	0.82084	0.84477	0.53623	0.55337	0.58286	0.62578	0.59827	0.59837	0.68931	0.40418	0.37096	0.73825	0.76568	0.73118	0.73527	0.54401	0.4036	0.41927	0.25162	0.31553	0.27037	0.41646	0.41	0.71569	0.79887	0.84982	0.78961	0.69421	0.65246	0.90163	0.95721	0.96337	0.96138	0.9634	0.95142	0.95648	0.99645	1	0.59776	0.66175	0.82249	0.39432	0.97274	0.99723	0.99066	0.99108	0.98969	0.98969
B-clec14a	0.674	0.76914	0.64244	0.78389	0.74256	0.68344	0.7598	0.70788	0.7248	0.65428	0.66298	0.61555	0.48375	0.72121	0.71647	0.71692	0.029934	0.046622	-0.15221	0.38023	0.27147	0.40981	0.21087	0.47472	0.075266	0.060406	0.1181	0.1434	0.49769	0.30567	0.75946	0.68867	0.66827	0.7267	0.65066	0.67995	0.55732	0.62267	0.59776	1	0.91889	0.7715	0.83679	0.58106	0.56239	0.52239	0.52881	0.52417	0.52417
K-c9	0.74478	0.87976	0.77136	0.84218	0.77523	0.78429	0.85282	0.86	0.88226	0.85756	0.7318	0.64572	0.68965	0.77821	0.7754	0.77598	0.10772	0.32629	0.083856	0.51569	0.484	0.59292	0.22635	0.41343	0.34456	0.27228	0.24799	0.23777	0.78003	0.61787	0.79051	0.74652	0.78779	0.78904	0.74225	0.75176	0.63091	0.69809	0.66175	0.91889	1	0.79807	0.79594	0.62413	0.62126	0.58645	0.58343	0.5788	0.5788
B-tnfα3	0.62427	0.66895	0.58712	0.43404	0.37657	0.38035	0.48487	0.70835	0.57468	0.66939	0.48613	0.48823	0.71312	0.82766	0.75348	0.75606	0.099348	0.039573	-0.039078	0.056265	0.11911	0.20867	-0.025033	0.16465	0.44139	0.57395	0.49711	0.5481	0.6453	0.42713	0.8185	0.88072	0.83947	0.85892	0.80985	0.8248	0.69636	0.81852	0.82249	0.7715	0.79807	1	0.79675	0.84086	0.82435	0.8105	0.81144	0.81463	0.81463
S-crhr	0.33476	0.45135	0.28525	0.48119	0.31981	0.29908	0.39377	0.54165	0.44535	0.43981	0.37817	0.35257	0.32609	0.51834	0.45341	0.45401	-0.42844	-0.28826	-0.50455	-0.044822	-0.091712	0.09527	-0.34572	-0.060367	-0.099261	0.019811	-0.10825	-0.06361	0.37999	0.11362	0.4641	0.47691	0.45203	0.48267	0.38792	0.41384	0.22598	0.39491	0.39432	0.83679	0.79594	0.79675	1	0.47198	0.38548	0.36901	0.36921	0.37092	0.37092
S-il10b	0.83517	0.73481	0.74987	0.48295	0.44186	0.47955	0.51735	0.47016	0.46282	0.56244	0.22984	0.19522	0.60965	0.65079	0.59314	0.59793	0.366	0.23704	0.25499	0.054981	0.11135	0.073475	0.2366	0.2203	0.60219	0.76955	0.7808	0.69138	0.59922	0.54997	0.80361	0.89107	0.89841	0.89313	0.88207	0.86563	0.86587	0.95297	0.97274	0.58106	0.62413	0.84086	0.47198	1	0.9814	0.98728	0.98674	0.98665	0.98665
S-tnfα2	0.85934	0.77736	0.8052	0.48048	0.49227	0.52364	0.56711	0.55531	0.54182	0.64491	0.349	0.32365	0.71429	0.74028	0.69738	0.70171	0.52171	0.35988	0.39335	0.18298	0.25589	0.20691	0.37054	0.35718	0.70853	0.81867	0.85952	0.79995	0.66139	0.61857	0.87597	0.94547	0.94566	0.94346	0.9454	0.93264	0.93931	0.98794	0.99723	0.56239	0.62126	0.82435	0.38548	0.9814	1	0.9975	0.99798	0.99747	0.99747
S-il11	0.8425	0.74621	0.78019	0.4488	0.4485	0.48766	0.52604	0.50778	0.4945	0.6059	0.28569	0.25937	0.68306	0.69678	0.64835	0.65296	0.49715	0.33959	0.38267	0.13031	0.20955	0.1522	0.33346	0.30021	0.70457	0.83556	0.86484	0.79229	0.64015	0.607	0.83988	0.92223	0.92658	0.91883	0.92258	0.90608	0.9194	0.97652	0.99066	0.52239	0.58645	0.8105	0.36901	0.98728	0.9975	1	0.99967	0.99956	0.99956
S-il6b	0.84144	0.74358	0.77694	0.44588	0.45005	0.48452	0.52408	0.50494	0.49039	0.59954	0.2892	0.26598	0.67823	0.70098	0.65293	0.65751	0.50151	0.32856	0.37533	0.12848	0.20407	0.14817	0.3398	0.31214	0.69514	0.8273	0.86323	0.79481	0.62762	0.59222	0.84481	0.9248	0.92459	0.92074	0.92321	0.90822	0.92143	0.97672	0.99108	0.52881	0.58343	0.81144	0.36921	0.98674	0.99798	0.99967	1	0.99989	0.99989
S-sertβ	0.83361	0.73577	0.76878	0.43462	0.43819	0.47286	0.51361	0.50263	0.48337	0.59529	0.28463	0.26343	0.67843	0.70085	0.6511	0.6557	0.49639	0.3208	0.36968	0.11782	0.1961	0.14096	0.3292	0.30283	0.69513	0.83094	0.86352	0.79758	0.62492	0.58702	0.84184	0.92415	0.92227	0.91845	0.92072	0.90599	0.9177	0.97465	0.98969	0.52417	0.5788	0.81463	0.37092	0.98665	0.99747	0.99956	0.99989	1	1
K-cyp21	0.83361	0.73577	0.76878	0.43462	0.43819	0.47286	0.51361	0.50263	0.48337	0.59529	0.28463	0.26343	0.67843	0.70085	0.6511	0.6557	0.49639	0.3208	0.36968	0.11782	0.1961	0.14096	0.3292	0.30283	0.69513	0.83094	0.86352	0.79758	0.62492	0.58702	0.84184	0.92415	0.92227	0.91845	0.92072	0.90599	0.9177	0.97465	0.98969	0.52417	0.5788	0.81463	0.37092	0.98665	0.99747	0.99956	0.99989	1	1
K-cyp11a1	0.83361	0.73577	0.76878	0.43462	0.43819	0.47286	0.51361	0.50263	0.48337	0.59529	0.28463	0.26343	0.67843	0.70085	0.6511	0.6557	0.49639	0.3208	0.36968	0.11782	0.1961	0.14096	0.3292	0.30283	0.69513	0.83094	0.86352	0.79758	0.62492	0.58702	0.84184	0.92415	0.92227	0.91845	0.92072	0.90599	0.9177	0.97465	0.98969	0.52417	0.5788	0.81463	0.37092	0.98665	0.99747	0.99956	0.99989	1	1
S-c3-1b1	0.80515	0.71513	0.69913	0.54734	0.44421	0.48383	0.51826	0.42822	0.43708	0.51221	0.16828	0.11451	0.50022	0.56783	0.5028	0.50753	0.1608	0.11539	0.078875	-0.016706	0.0048298	-0.0010523	0.096603	0.1044	0.44418	0.64062	0.61892	0.50422	0.55332	0.48372	0.72487	0.81181	0.83268	0.82576	0.7949	0.77786	0.75608	0.88207	0.90549	0.65582	0.68361	0.85137	0.61314	0.97141	0.91322	0.92249	0.92061	0.92015	0.92015
S-cfh	0.73508	0.57743	0.6167	0.36914	0.2727	0.34054	0.34659	0.22639	0.24584	0.35817	-0.05745	-0.10552	0.4078	0.39888	0.32798	0.3336	0.22932	0.1472	0.19119	-0.14438	-0.082773	-0.15507	0.089058	-0.017571	0.51763	0.75374	0.72675	0.57053	0.46342	0.47058	0.58975	0.71675	0.75086	0.72196	0.71779	0.68477	0.71979	0.83527	0.87286	0.39417	0.45209	0.70451	0.37391	0.95283	0.89483	0.9211	0.91701	0.91764	0.91764
B-sertβ	0.8705	0.82694	0.78346	0.8736	0.75968	0.77789	0.77594	0.43768	0.59377	0.54092	0.29071	0.17139	0.33438	0.44199	0.43707	0.4402	0.10044	0.21809	0.059845	0.28703	0.18482	0.20243	0.28624	0.30766	0.2079	0.266	0.32455	0.15298	0.5108	0.49066	0.64444	0.63184	0.70419	0.7035	0.66131	0.64481	0.63773	0.72133	0.71842	0.7968	0.79686	0.63416	0.61822	0.75751	0.69335	0.68599	0.68436	0.67688	0.67688
S-c3-4	0.76293	0.65697	0.62737	0.75093	0.60494	0.62139	0.59808	0.18591	0.35743	0.30079	0.034323	-0.078749	0.1015	0.22472	0.20735	0.21113	-0.03055	0.040396	-0.075788	0.071297	-0.052448	-0.052514	0.16277	0.14061	0.047312	0.18457	0.24338	0.034302	0.29635	0.30922	0.46631	0.47724	0.5456	0.54798	0.50091	0.47881	0.49915	0.6044	0.62057	0.67339	0.624	0.51985	0.55113	0.70913	0.60888	0.61605	0.61526	0.60851	0.60851
S-c8	0.84568	0.71322	0.72017	0.73443	0.61903	0.65337	0.62263	0.20977	0.38706	0.36032	0.039918	-0.07353	0.20318	0.27494	0.26023	0.26462	0.14733	0.18644	0.1128	0.1211	0.034855	-0.0094599	0.28019	0.19862	0.23011	0.35828	0.43159	0.20763	0.38066	0.43258	0.53793	0.5644	0.64172	0.63096	0.60556	0.57498	0.62704	0.71065	0.72711	0.60061	0.59193	0.52721	0.43114	0.79482	0.71775	0.72798	0.72604	0.71928	0.71928
S-cfb2	0.96874	0.90282	0.90676	0.88055	0.84302	0.86252	0.84829	0.47608	0.66065	0.61557	0.36789	0.25125	0.44312	0.50988	0.52861	0.53185	0.39253	0.43775	0.33324	0.45053	0.36925	0.3324	0.54423	0.50665	0.40109	0.39736	0.52315	0.34917	0.57703	0.61652	0.74	0.71267	0.78858	0.78525	0.77189	0.75086	0.79215	0.8143	0.80299	0.71363	0.73752	0.56838	0.40362	0.78811	0.77283	0.76058	0.76003	0.75108	0.75108
B-tnfα2	0.9516	0.88134	0.90197	0.89289	0.87293	0.89409	0.86064	0.42235	0.6489	0.58184	0.35203	0.22346	0.38552	0.42944	0.46827	0.47116	0.44446	0.51204	0.40886	0.52624	0.43026	0.37254	0.63163	0.55704	0.38601	0.33746	0.4926	0.29945	0.54012	0.6243	0.67572	0.62848	0.72067	0.71214	0.70992	0.68472	0.75298	0.7455	0.72847	0.63796	0.66943	0.43305	0.27942	0.69696	0.69257	0.67922	0.67828	0.66769	0.66769
K-il1β3	0.93779	0.85153	0.87961	0.86755	0.82236	0.86066	0.81838	0.36686	0.5986	0.54345	0.26574	0.12923	0.34993	0.36638	0.39772	0.40101	0.40016	0.50102	0.40099	0.46306	0.37783	0.30833	0.57361	0.46577	0.38982	0.36683	0.4972	0.27838	0.53336	0.63319	0.62337	0.59543	0.70125	0.67969	0.68071	0.64824	0.72477	0.73253	0.72137	0.58594	0.63754	0.41701	0.2667	0.70875	0.69017	0.68445	0.68141	0.67122	0.67122
S-c3-1b2	0.92902	0.81873	0.83151	0.75985	0.68131	0.71908	0.7053	0.36817	0.51749	0.51596	0.18933	0.084227	0.39446	0.44671	0.43345	0.43781	0.29875	0.3159	0.25011	0.22973	0.17975	0.13106	0.37855	0.31037	0.40567	0.50096	0.57726	0.38429	0.52935	0.56423	0.68756	0.71398	0.78418	0.77159	0.75595	0.72801	0.77131	0.83752	0.84588	0.64396	0.67016	0.6288	0.4336	0.87843	0.83322	0.8365	0.8345	0.82816	0.82816
S-c3-3	0.91844	0.79753	0.81634	0.74989	0.66812	0.7083	0.68729	0.32561	0.48624	0.48168	0.14884	0.040654	0.35645	0.4029	0.39119	0.39563	0.2925	0.31202	0.25165	0.21458	0.16059	0.10387	0.37828	0.29342	0.38922	0.48826	0.56808	0.36305	0.50119	0.55069	0.65414	0.68188	0.75675	0.74187	0.72829	0.69785	0.75092	0.81579	0.82593	0.61292	0.63771	0.59207	0.40226	0.863	0.81417	0.81977	0.81754	0.81098	0.81098
K-c4	0.93833	0.82069	0.86041	0.80459	0.76365	0.79953	0.75815	0.31366	0.53042	0.49289	0.19926	0.076465	0.33461	0.35995	0.38031	0.38415	0.41901	0.45262	0.39123	0.37755	0.30219	0.22014	0.5555	0.43532	0.40518	0.42473	0.56002	0.34058	0.4917	0.59457	0.63086	0.62151	0.7137	0.697	0.69874	0.66566	0.7521	0.7666	0.76449	0.55572	0.58849	0.44148	0.24558	0.76379	0.74132	0.74051	0.73865	0.72946	0.72946
S-c2-b	0.91191	0.78983	0.81478	0.80017	0.73312	0.76367	0.72517	0.27561	0.48584	0.44301	0.15061	0.029237	0.27387	0.32682	0.33758	0.34155	0.31667	0.3505	0.27932	0.29823	0.20817	0.14303	0.46883	0.36858	0.31942	0.37352	0.49544	0.27314	0.44089	0.52538	0.59921	0.59583	0.68225	0.67119	0.66072	0.62969	0.70379	0.74118	0.74475	0.59111	0.59925	0.46656	0.3205	0.76794	0.72482	0.72656	0.72519	0.71647	0.71647
K-tnfα1	0.78243	0.64503	0.70158	0.75756	0.70167	0.74078	0.65585	0.067231	0.36161	0.27277	0.013599	-0.13193	0.051724	0.05044	0.096487	0.099686	0.31544	0.42108	0.35235	0.36047	0.23716	0.1321	0.54502	0.35781	0.20093	0.18635	0.34459	0.073533	0.2821	0.46313	0.35078	0.31667	0.44019	0.41362	0.42324	0.38138	0.51055	0.50151	0.49907	0.36633	0.38614	0.12276	0.052101	0.51065	0.47214	0.47773	0.47458	0.46314	0.46314
S-c9	0.72838	0.70842	0.67242	0.92474	0.84524	0.84041	0.79521	0.27897	0.54517	0.39257	0.27897	0.13182	0.075635	0.18316	0.23756	0.23879	0.088749	0.28384	0.086841	0.48233	0.2949	0.30365	0.44351	0.43626	-0.029941	-0.10612	0.034503	-0.16084	0.31154	0.37255	0.40143	0.30542	0.40711	0.41186	0.3785	0.36279	0.39686	0.40776	0.38504	0.66704	0.63615	0.23318	0.37911	0.38712	0.33899	0.32141	0.32099	0.3087	0.3087
K-serpin1	0.5212	0.3866	0.42069	0.64553	0.60171	0.5859	0.48792	-0.17744	0.14205	-0.02397	-0.10473	-0.22977	-0.29633	-0.20424	-0.13799	-0.13627	0.12121	0.16693	0.098443	0.27577	0.064139	-0.0066791	0.47078	0.33622	-0.19473	-0.22468	-0.011119	-0.25394	-0.080418	0.10269	0.085156	-0.00050446	0.092444	0.10362	0.092782	0.066727	0.19664	0.16594	0.16409	0.28879	0.18558	-0.15054	-0.027746	0.18854	0.1344	0.13478	0.13755	0.12506	0.12506
K-c3ar	0.59037	0.46269	0.52008	0.67941	0.61509	0.65118	0.54129	-0.10817	0.22403	0.094753	-0.10271	-0.25668	-0.16985	-0.18763	-0.12215	-0.11997	0.19233	0.36451	0.28048	0.34366	0.18726	0.082041	0.49084	0.27976	0.0074378	-0.046303	0.11523	-0.16861	0.10401	0.32388	0.10262	0.043978	0.1832	0.15201	0.16456	0.12104	0.26549	0.23774	0.23199	0.20962	0.21861	-0.13822	-0.082865	0.24853	0.20146	0.2091	0.20515	0.19262	0.19262
K-il6b	0.51687	0.40583	0.4437	0.676	0.61639	0.62746	0.52065	-0.14149	0.19362	0.032052	-0.088373	-0.23507	-0.25972	-0.22942	-0.1563	-0.15482	0.11702	0.27324	0.17343	0.34345	0.15076	0.071828	0.46835	0.30167	-0.13583	-0.20361	-0.022633	-0.28489	0.0046789	0.20664	0.047515	-0.036738	0.087757	0.074474	0.074582	0.040284	0.17167	0.13836	0.12961	0.24031	0.20169	-0.19379	-0.057865	0.14615	0.095236	0.097163	0.095759	0.082751	0.082751
S-cfi	0.53676	0.44424	0.47393	0.71668	0.64196	0.66383	0.55991	-0.086293	0.24743	0.089319	-0.052555	-0.20945	-0.21514	-0.20153	-0.12962	-0.12821	0.094988	0.30683	0.18102	0.37306	0.18825	0.11702	0.4483	0.28562	-0.10786	-0.18588	-0.0277	-0.29374	0.071216	0.26404	0.064817	-0.017511	0.11866	0.096353	0.095991	0.059811	0.17972	0.15501	0.14297	0.27002	0.25907	-0.15963	-0.010496	0.15935	0.10605	0.10743	0.1042	0.091135	0.091135
K-tnfα3	0.69162	0.61959	0.64503	0.82776	0.76005	0.79303	0.70566	0.10562	0.42436	0.28838	0.1006	-0.063861	-0.0071403	-0.0070083	0.061007	0.062742	0.20313	0.43263	0.28805	0.47922	0.32168	0.25342	0.52368	0.37669	0.067712	-0.025729	0.12249	-0.136	0.27069	0.43922	0.254	0.177	0.31826	0.28957	0.29184	0.25517	0.3594	0.33842	0.31982	0.39398	0.42468	0.012833	0.0847	0.31631	0.27841	0.27448	0.27004	0.25693	0.25693
K-il11	0.63454	0.60349	0.61503	0.8427	0.8156	0.82111	0.74044	0.15246	0.47441	0.30376	0.22237	0.066749	-0.014378	0.017091	0.10689	0.10741	0.23331	0.44943	0.28675	0.6002	0.41656	0.37029	0.60189	0.50404	-0.0005053	-0.16394	0.021381	-0.1944	0.23363	0.38836	0.24702	0.12603	0.253	0.24172	0.24116	0.2162	0.30865	0.25244	0.22018	0.41826	0.42191	-0.063357	0.053316	0.18163	0.16804	0.15092	0.14919	0.13498	0.13498
S-mbl-h2	0.59489	0.52599	0.56836	0.75735	0.729	0.7521	0.65138	0.028205	0.36656	0.21064	0.086912	-0.071045	-0.084736	-0.099065	-0.0098985	-0.0089163	0.25978	0.47189	0.34744	0.53644	0.36936	0.28498	0.5992	0.43157	0.025499	-0.12034	0.062729	-0.18455	0.17777	0.38202	0.15445	0.052947	0.19315	0.16751	0.18195	0.14672	0.27374	0.21131	0.18634	0.26872	0.29122	-0.16513	-0.085143	0.15724	0.14096	0.13372	0.13038	0.11641	0.11641
K-il2	0.51366	0.50133	0.46818	0.81496	0.68584	0.70813	0.63384	0.082572	0.37654	0.20975	0.08349	-0.083378	-0.14249	-0.10123	-0.04165	-0.041028	-0.11073	0.22784	0.0050233	0.39083	0.19974	0.20213	0.27919	0.21541	-0.18686	-0.27305	-0.18672	-0.41909	0.17819	0.28195	0.10064	0.010948	0.14906	0.12603	0.099549	0.072818	0.11828	0.13843	0.11799	0.45636	0.46392	-0.0097833	0.26744	0.14852	0.074157	0.068053	0.06277	0.050496	0.050496
K-il1β1	0.49499	0.43088	0.45635	0.72097	0.66101	0.68	0.57588	-0.058128	0.28045	0.10889	0.0052289	-0.15378	-0.20989	-0.20678	-0.12214	-0.12144	0.10618	0.35127	0.20799	0.44987	0.26181	0.19732	0.47923	0.32676	-0.12024	-0.24575	-0.083524	-0.33438	0.077972	0.27189	0.037332	-0.064571	0.075681	0.05223	0.055393	0.021782	0.13699	0.093616	0.072721	0.25015	0.25099	-0.2212	-0.04647	0.069264	0.029491	0.025483	0.02196	0.0083108	0.0083108
S-crf	0.49736	0.44391	0.44414	0.75463	0.66532	0.67798	0.58486	-0.033893	0.28987	0.11369	0.011549	-0.14753	-0.2216	-0.18338	-0.11005	-0.1093	-0.00019254	0.25795	0.088558	0.39707	0.19555	0.1602	0.39052	0.27918	-0.18901	-0.285	-0.14317	-0.38821	0.075182	0.23196	0.052777	-0.04565	0.087556	0.070994	0.057861	0.028565	0.11766	0.10261	0.084706	0.3433	0.32427	-0.14048	0.08767	0.102	0.042519	0.03817	0.035051	0.021898	0.021898
B-c7-1	0.42661	0.2847	0.2716	0.39887	0.44541	0.31899	0.30703	-0.10522	0.031695	-0.10309	0.029065	0.031065	-0.22158	0.10486	0.12657	0.12822	0.13373	-0.25897	-0.21431	0.02627	-0.19138	-0.18034	0.37221	0.46247	-0.31872	-0.22561	0.048726	-0.0058393	-0.28573	-0.2763	0.32176	0.24026	0.17082	0.2824	0.22552	0.24841	0.30162	0.28666	0.30222	0.50947	0.19073	0.16744	0.19754	0.32701	0.29272	0.27636	0.29541	0.28878	0.28878
S-hsd11β1	0.26861	0.15472	0.21227	0.40119	0.48837	0.41645	0.3209	-0.28213	0.012753	-0.18254	-0.041656	-0.10835	-0.39593	-0.27409	-0.17137	-0.17162	0.29	0.16339	0.17453	0.36827	0.14587	0.066019	0.63244	0.52922	-0.28578	-0.41644	-0.10818	-0.25043	-0.31603	-0.11327	-0.041987	-0.18516	-0.14746	-0.099447	-0.093268	-0.099058	0.052672	-0.075721	-0.090857	0.070113	-0.10435	-0.44565	-0.35282	-0.1386	-0.12509	-0.14045	-0.13033	-0.14273	-0.14273
S-cyp11a1	0.55481	0.6535	0.65692	0.80978	0.84551	0.8739	0.82181	0.45806	0.71878	0.5781	0.54955	0.4	0.29442	0.21747	0.32993	0.32843	0.39299	0.74596	0.53477	0.89667	0.79614	0.76766	0.69106	0.62978	0.24754	-0.079078	0.052872	-0.072292	0.50591	0.62528	0.31632	0.16887	0.30809	0.27011	0.29723	0.27837	0.32747	0.21815	0.15237	0.35093	0.48984	-0.079934	-0.023013	0.02322	0.083764	0.048358	0.04193	0.028558	0.028558
S-sertα	0.72921	0.80535	0.78085	0.95417	0.9373	0.96126	0.92564	0.53713	0.7889	0.65498	0.5601	0.40203	0.35172	0.34209	0.42759	0.42731	0.30873	0.63691	0.40121	0.80751	0.68737	0.68599	0.6182	0.60061	0.23907	0.00041521	0.11829	-0.029631	0.57892	0.64826	0.4787	0.35381	0.48469	0.45821	0.45898	0.44163	0.46443	0.41311	0.35883	0.58972	0.69294	0.17928	0.24406	0.2722	0.29477	0.26214	0.25679	0.24378	0.24378
K-il8	0.3321	0.42791	0.41305	0.71087	0.72215	0.72589	0.65783	0.23138	0.51318	0.32248	0.38591	0.24194	-0.0065214	-0.036491	0.082945	0.08058	0.16651	0.52775	0.30564	0.77026	0.61052	0.60636	0.55087	0.50868	-0.069691	-0.38473	-0.24505	-0.37107	0.23013	0.3564	0.056196	-0.1132	0.017587	-0.0050124	0.0061801	-0.006792	0.041761	-0.063129	-0.12378	0.25984	0.32708	-0.29413	-0.063112	-0.22168	-0.1909	-0.2235	-0.22786	-0.24157	-0.24157
S-cd59-2	0.41151	0.50411	0.49208	0.76413	0.73497	0.77265	0.7023	0.28329	0.56616	0.40311	0.36528	0.20017	0.072657	-0.0066379	0.099833	0.09818	0.14754	0.59125	0.34878	0.75364	0.62365	0.60963	0.50155	0.42516	0.03584	-0.25541	-0.16468	-0.32607	0.35764	0.48771	0.09575	-0.044106	0.11416	0.066635	0.082249	0.058135	0.10403	0.027658	-0.029793	0.27821	0.40579	-0.20404	0.0012406	-0.11077	-0.0943	-0.11953	-0.12821	-0.14152	-0.14152
K-pomcα	0.28625	0.32977	0.31044	0.67856	0.66242	0.64399	0.56354	0.041288	0.34517	0.12826	0.21115	0.07287	-0.22088	-0.18263	-0.071746	-0.073608	0.033635	0.32225	0.12178	0.60209	0.39076	0.39085	0.46754	0.42726	-0.27392	-0.51596	-0.34955	-0.50219	0.024261	0.15893	-0.044084	-0.21005	-0.094591	-0.097031	-0.10369	-0.11485	-0.052688	-0.13521	-0.1803	0.26512	0.24618	-0.34332	-0.038348	-0.23306	-0.2395	-0.26484	-0.2659	-0.27977	-0.27977
K-il10b	0.45415	0.53166	0.49178	0.81046	0.82883	0.79091	0.74364	0.29025	0.56161	0.35171	0.45869	0.3306	0.013212	0.099252	0.20907	0.20717	0.16621	0.39806	0.18053	0.74076	0.53591	0.56301	0.58418	0.62006	-0.13984	-0.40551	-0.21587	-0.32144	0.20024	0.27561	0.22044	0.038772	0.13006	0.14644	0.13089	0.13174	0.16087	0.072806	0.017672	0.48573	0.45827	-0.11701	0.11481	-0.068738	-0.049211	-0.089196	-0.087493	-0.10147	-0.10147
S-il4	0.36158	0.55193	0.46767	0.73948	0.80483	0.74872	0.76034	0.58045	0.73299	0.55425	0.76349	0.67732	0.27457	0.37216	0.47528	0.47179	0.19275	0.42283	0.17428	0.85081	0.70094	0.79399	0.53468	0.70369	-0.038444	-0.3695	-0.22859	-0.2009	0.36001	0.3201	0.35749	0.16123	0.20888	0.23837	0.21638	0.24015	0.18631	0.088795	0.014956	0.58085	0.58354	0.041848	0.24866	-0.12333	-0.057816	-0.11722	-0.11438	-0.12539	-0.12539
B-pomcβ	0.2533	0.37704	0.32866	0.68087	0.71342	0.6731	0.62878	0.25458	0.49973	0.28434	0.46405	0.34951	-0.045456	0.01359	0.13246	0.12927	0.097148	0.37638	0.14862	0.74936	0.55664	0.6002	0.51196	0.56621	-0.21578	-0.53123	-0.36758	-0.43061	0.12995	0.1963	0.070023	-0.12605	-0.039044	-0.026442	-0.036869	-0.030576	-0.017558	-0.12413	-0.18724	0.35625	0.3456	-0.2643	0.029728	-0.28994	-0.25624	-0.29962	-0.29878	-0.31186	-0.31186
K-il1β2	0.24272	0.38539	0.33803	0.64732	0.71907	0.66698	0.63592	0.32331	0.54197	0.334	0.55732	0.46059	0.033479	0.098224	0.2216	0.218	0.18309	0.41565	0.20296	0.80752	0.62947	0.6771	0.57009	0.65016	-0.1593	-0.50351	-0.32512	-0.34754	0.1581	0.208	0.12746	-0.078685	-0.01004	0.011402	0.0051812	0.018496	0.023598	-0.10432	-0.1734	0.35761	0.34485	-0.24739	0.00053633	-0.30386	-0.2444	-0.29474	-0.29225	-0.30485	-0.30485
S-il2	0.26934	0.39558	0.30647	0.47824	0.63119	0.4828	0.53947	0.47146	0.51286	0.35236	0.72682	0.74526	0.20773	0.49141	0.56462	0.56159	0.25496	0.062843	-0.041429	0.58895	0.41965	0.5386	0.5114	0.8003	-0.17291	-0.3824	-0.14996	-0.0044128	0.0655	-0.056435	0.46815	0.27944	0.19712	0.31013	0.26078	0.31765	0.24889	0.14688	0.095973	0.64118	0.44009	0.17408	0.27555	-0.033546	0.045038	-0.020519	-0.0031271	-0.010099	-0.010099
S-masp3	0.25304	0.46163	0.35034	0.55592	0.6734	0.56556	0.62873	0.64374	0.67647	0.52711	0.85582	0.84292	0.34637	0.54296	0.62116	0.61729	0.19186	0.21617	0.024446	0.7246	0.59392	0.73502	0.44817	0.74128	-0.076788	-0.35871	-0.21012	-0.06282	0.27526	0.13333	0.45738	0.26712	0.22854	0.30438	0.26267	0.3132	0.20783	0.11597	0.048219	0.65165	0.56609	0.19564	0.34992	-0.098181	-0.013481	-0.082403	-0.072169	-0.07922	-0.07922
B-crhr	0.39961	0.58423	0.42676	0.7808	0.70561	0.65598	0.70733	0.61888	0.68788	0.54705	0.65033	0.56805	0.26402	0.44993	0.48204	0.48006	-0.211	0.052073	-0.25225	0.49462	0.34315	0.51703	0.10538	0.37469	-0.18524	-0.32331	-0.30574	-0.28461	0.38688	0.21744	0.42411	0.2981	0.3244	0.36112	0.28555	0.3141	0.17413	0.21757	0.17144	0.85964	0.82182	0.43175	0.75314	0.14428	0.11813	0.072589	0.074268	0.067359	0.067359
B-pomcα	0.14408	0.30174	0.16816	0.65894	0.57896	0.52459	0.52198	0.26754	0.42407	0.21766	0.39588	0.29738	-0.12925	0.031021	0.096547	0.093538	-0.34238	-0.022355	-0.31845	0.44772	0.2353	0.3802	0.083845	0.27402	-0.47551	-0.65695	-0.60231	-0.63046	0.063259	-0.0078553	0.032649	-0.12736	-0.073316	-0.042629	-0.10753	-0.086843	-0.17106	-0.16565	-0.21121	0.57612	0.50523	-0.01448	0.46558	-0.22592	-0.26733	-0.30525	-0.30397	-0.31329	-0.31329
B-clec4m	0.04514	0.23542	0.069957	0.52791	0.48195	0.38755	0.43023	0.34918	0.40489	0.21913	0.49852	0.45565	-0.059018	0.17935	0.22508	0.22151	-0.37583	-0.18892	-0.45897	0.36263	0.16544	0.36087	-0.0097615	0.29464	-0.51808	-0.67012	-0.62254	-0.54861	0.016804	-0.14866	0.10984	-0.048974	-0.061198	0.0047472	-0.078878	-0.035447	-0.17324	-0.15886	-0.20244	0.65453	0.52151	0.11953	0.58275	-0.22438	-0.25184	-0.29912	-0.29255	-0.29867	-0.29867
K-tph1a	0.37225	0.31928	0.2982	0.64307	0.44716	0.50439	0.41483	-0.12025	0.15436	0.02569	-0.19301	-0.36034	-0.2935	-0.3066	-0.27609	-0.27463	-0.29828	0.091582	-0.10629	0.13004	-0.028814	-0.044074	0.035236	-0.092922	-0.24849	-0.24266	-0.23512	-0.50828	0.074615	0.1984	-0.10117	-0.1327	0.021092	-0.027686	-0.051428	-0.091765	-0.036986	0.031541	0.031616	0.27633	0.31206	-0.071767	0.23643	0.1231	0.0062225	0.0218	0.012243	0.0025377	0.0025377
S-clec14a	0.30455	0.21649	0.27613	0.49857	0.39053	0.46777	0.33733	-0.25589	0.070529	-0.049958	-0.26148	-0.42836	-0.32196	-0.45071	-0.38244	-0.3813	-0.0042985	0.35601	0.24169	0.26881	0.14689	0.038823	0.28371	0.017692	-0.084781	-0.17303	-0.10453	-0.39922	0.027024	0.27721	-0.22325	-0.26732	-0.089007	-0.16096	-0.13273	-0.18738	-0.046205	-0.06848	-0.076775	-0.069124	0.025157	-0.39264	-0.22267	-0.045328	-0.10456	-0.085983	-0.09705	-0.1083	-0.1083
K-tnfα2	0.37024	0.29727	0.32174	0.62768	0.55425	0.56969	0.4573	-0.18584	0.1519	-0.027868	-0.10778	-0.26029	-0.34746	-0.34079	-0.25834	-0.25786	0.0030044	0.24946	0.11527	0.35366	0.15465	0.092899	0.38784	0.22844	-0.24072	-0.34805	-0.19564	-0.44822	-0.051416	0.15063	-0.10289	-0.20179	-0.064918	-0.086966	-0.086741	-0.12017	-0.0014657	-0.03928	-0.054626	0.16021	0.1402	-0.32574	-0.091904	-0.03924	-0.09319	-0.092289	-0.095635	-0.10873	-0.10873
B-c3-1a	0.28664	0.22395	0.24361	0.57923	0.50469	0.51617	0.40211	-0.2305	0.10343	-0.084555	-0.13416	-0.28239	-0.40819	-0.4013	-0.31613	-0.31608	-0.050329	0.20897	0.071017	0.33292	0.12842	0.0743	0.34572	0.19329	-0.30748	-0.42358	-0.27739	-0.52004	-0.11095	0.089744	-0.18008	-0.28492	-0.1504	-0.17124	-0.17226	-0.20359	-0.088997	-0.12981	-0.14602	0.11383	0.087241	-0.39303	-0.11777	-0.12902	-0.18459	-0.18384	-0.18712	-0.2	-0.2
K-c8b	0.28664	0.22395	0.24361	0.57923	0.50469	0.51617	0.40211	-0.2305	0.10343	-0.084555	-0.13416	-0.28239	-0.40819	-0.4013	-0.31613	-0.31608	-0.050329	0.20897	0.071017	0.33292	0.12842	0.0743	0.34572	0.19329	-0.30748	-0.42358	-0.27739	-0.52004	-0.11095	0.089744	-0.18008	-0.28492	-0.1504	-0.17124	-0.17226	-0.20359	-0.088997	-0.12981	-0.14602	0.11383	0.087241	-0.39303	-0.11777	-0.12902	-0.18459	-0.18384	-0.18712	-0.2	-0.2
B-c2-b	-0.11522	-0.14326	-0.14435	0.21431	0.0041077	0.09425	-0.014641	-0.41383	-0.19158	-0.28822	-0.4711	-0.61282	-0.54227	-0.67913	-0.65291	-0.6528	-0.50872	-0.013406	-0.17574	-0.079254	-0.17601	-0.20626	-0.25261	-0.44716	-0.38801	-0.39624	-0.48893	-0.73338	-0.16068	-0.00065333	-0.57138	-0.57263	-0.40826	-0.49216	-0.49119	-0.5387	-0.47835	-0.41821	-0.41287	-0.2041	-0.10276	-0.4547	-0.058249	-0.30545	-0.42366	-0.39196	-0.40707	-0.41306	-0.41306
B-5ht1aα	0.037911	0.15837	0.14298	0.43046	0.3115	0.41287	0.33653	0.089858	0.29695	0.19988	0.07714	-0.082394	-0.073603	-0.28945	-0.21853	-0.22049	-0.18346	0.45318	0.20255	0.45628	0.41299	0.40376	0.06346	-0.069968	-0.034655	-0.26956	-0.35645	-0.51952	0.27816	0.40231	-0.28051	-0.34727	-0.16006	-0.26149	-0.23454	-0.27319	-0.25459	-0.27283	-0.31641	-0.063801	0.17345	-0.35968	-0.058958	-0.3387	-0.36053	-0.36139	-0.37972	-0.38799	-0.38799
B-crf	0.21917	0.17346	0.27189	0.36942	0.35214	0.44265	0.31223	-0.17207	0.13243	0.038439	-0.12644	-0.27647	-0.16926	-0.39763	-0.30231	-0.30232	0.24976	0.6152	0.53871	0.4661	0.41002	0.2643	0.45858	0.15224	0.13126	-0.076878	0.0037568	-0.23912	0.12065	0.40804	-0.23039	-0.29152	-0.1096	-0.19897	-0.13104	-0.18636	-0.024716	-0.12292	-0.15039	-0.28184	-0.10551	-0.54596	-0.50201	-0.19807	-0.18499	-0.17497	-0.18773	-0.19871	-0.19871
B-cfi	0.11301	0.055471	0.13162	0.32962	0.25338	0.34125	0.20475	-0.31218	-0.0055677	-0.11541	-0.28146	-0.43514	-0.35375	-0.55077	-0.46973	-0.46965	0.017207	0.41717	0.32025	0.29668	0.21002	0.088548	0.26759	-0.025447	-0.071724	-0.22011	-0.17246	-0.43543	-0.021108	0.25231	-0.37897	-0.42851	-0.246	-0.3326	-0.28367	-0.33911	-0.19093	-0.24803	-0.26408	-0.28705	-0.14779	-0.58399	-0.41545	-0.26059	-0.29212	-0.27378	-0.28684	-0.29717	-0.29717
S-mrap2	-0.093404	-0.10105	-0.19448	0.29315	0.04797	0.058995	0.0091326	-0.32028	-0.17791	-0.30686	-0.36734	-0.46591	-0.58187	-0.48958	-0.49985	-0.49977	-0.77504	-0.44199	-0.64134	-0.26574	-0.44064	-0.35433	-0.45677	-0.4358	-0.68458	-0.57862	-0.65958	-0.82225	-0.28265	-0.28594	-0.40622	-0.42111	-0.34245	-0.35397	-0.42248	-0.43545	-0.46947	-0.33716	-0.31989	0.21014	0.13412	-0.12253	0.41168	-0.16124	-0.32596	-0.30694	-0.31222	-0.31623	-0.31623
S-c8b	0.020425	0.0051999	-0.10785	0.28265	0.0066467	0.026087	0.015976	-0.17266	-0.11915	-0.18095	-0.32644	-0.40236	-0.38395	-0.2659	-0.32256	-0.32117	-0.79986	-0.52877	-0.71302	-0.41186	-0.53422	-0.42418	-0.59261	-0.52071	-0.54151	-0.33129	-0.47339	-0.60816	-0.13336	-0.21853	-0.2004	-0.15871	-0.10915	-0.11716	-0.20088	-0.21011	-0.28902	-0.094972	-0.063668	0.36856	0.29938	0.21731	0.65548	0.12567	-0.055446	-0.031605	-0.036892	-0.037293	-0.037293
B-c5	-0.16358	-0.20933	-0.24479	0.19728	0.17566	0.077749	0.0073884	-0.46786	-0.25575	-0.48097	-0.22465	-0.26522	-0.73539	-0.52721	-0.45856	-0.46035	-0.32178	-0.34763	-0.41568	0.020562	-0.24637	-0.20909	0.086824	0.12265	-0.79625	-0.84567	-0.65748	-0.73894	-0.62286	-0.53824	-0.40376	-0.54037	-0.53537	-0.4689	-0.5152	-0.50161	-0.44763	-0.48936	-0.49238	0.069374	-0.18304	-0.51655	-0.081705	-0.4534	-0.51593	-0.5261	-0.5157	-0.52426	-0.52426
K-crhr	-0.18952	-0.18679	-0.18502	0.23302	0.17981	0.17265	0.063486	-0.41848	-0.14895	-0.34946	-0.23196	-0.33661	-0.63958	-0.65234	-0.559	-0.56131	-0.26339	0.026903	-0.10307	0.2201	0.026183	0.008403	0.12362	0.014849	-0.56531	-0.73269	-0.63305	-0.78666	-0.38481	-0.20661	-0.55293	-0.67718	-0.57054	-0.58622	-0.58525	-0.60252	-0.51731	-0.58305	-0.60477	-0.18174	-0.22312	-0.71794	-0.2937	-0.59628	-0.63951	-0.64076	-0.64361	-0.65376	-0.65376
K-c6	-0.49096	-0.58075	-0.49783	-0.49914	-0.64227	-0.51062	-0.6005	-0.64212	-0.61038	-0.53179	-0.77823	-0.81544	-0.47918	-0.76832	-0.79773	-0.79665	-0.37136	-0.078378	-0.018997	-0.48698	-0.38505	-0.49515	-0.48797	-0.78704	-0.097628	0.0069637	-0.18954	-0.3432	-0.27821	-0.10413	-0.76029	-0.63622	-0.53063	-0.64232	-0.59011	-0.64473	-0.55763	-0.50342	-0.46771	-0.79123	-0.61242	-0.5456	-0.45656	-0.35638	-0.43184	-0.37269	-0.39003	-0.38612	-0.38612
B-cd59-1	-0.56557	-0.55844	-0.58709	-0.34031	-0.57854	-0.47885	-0.52873	-0.50733	-0.51494	-0.48976	-0.65306	-0.6993	-0.54512	-0.7095	-0.75728	-0.75743	-0.79784	-0.37684	-0.46331	-0.54901	-0.51758	-0.49608	-0.78709	-0.90264	-0.42817	-0.29875	-0.56625	-0.67456	-0.29348	-0.26203	-0.77077	-0.67489	-0.58595	-0.67194	-0.68014	-0.71294	-0.73806	-0.60545	-0.57504	-0.45161	-0.33473	-0.35984	0.015078	-0.41537	-0.54834	-0.50085	-0.51715	-0.51278	-0.51278
K-grβ	-0.45523	-0.55692	-0.51924	-0.313	-0.51656	-0.41969	-0.52082	-0.73598	-0.63738	-0.63997	-0.83732	-0.90071	-0.70924	-0.88012	-0.90412	-0.90313	-0.60751	-0.29299	-0.30114	-0.53683	-0.54673	-0.60973	-0.55477	-0.79626	-0.42148	-0.2815	-0.44061	-0.63664	-0.43822	-0.28151	-0.81752	-0.7297	-0.62212	-0.70579	-0.69276	-0.74077	-0.66692	-0.57864	-0.53854	-0.58332	-0.50944	-0.5502	-0.25625	-0.37957	-0.51004	-0.45344	-0.46737	-0.46626	-0.46626
K-sod1	-0.85084	-0.84408	-0.85886	-0.8877	-0.96417	-0.93971	-0.91218	-0.4918	-0.72982	-0.60757	-0.56671	-0.45705	-0.38954	-0.4665	-0.55076	-0.5515	-0.58322	-0.60564	-0.49412	-0.77381	-0.64364	-0.6038	-0.83596	-0.82144	-0.32217	-0.13158	-0.3685	-0.25082	-0.47706	-0.56077	-0.66241	-0.53616	-0.60456	-0.62351	-0.62797	-0.62114	-0.68671	-0.59621	-0.55336	-0.61596	-0.6111	-0.25012	-0.12813	-0.44405	-0.49843	-0.46178	-0.46565	-0.45293	-0.45293
S-mrα	-0.81808	-0.89745	-0.86466	-0.95146	-0.99865	-0.98166	-0.98198	-0.68175	-0.87634	-0.75667	-0.73211	-0.61571	-0.51226	-0.58279	-0.66155	-0.66133	-0.46309	-0.61229	-0.41885	-0.84507	-0.73075	-0.7481	-0.72407	-0.78762	-0.32302	-0.094219	-0.26287	-0.18757	-0.61955	-0.63029	-0.70318	-0.56851	-0.64228	-0.65334	-0.64486	-0.64558	-0.64692	-0.58019	-0.52449	-0.73616	-0.77762	-0.36129	-0.31877	-0.40779	-0.46145	-0.41608	-0.41716	-0.40528	-0.40528
S-mrβ	-0.80909	-0.87597	-0.83646	-0.93895	-0.99383	-0.9556	-0.96074	-0.64827	-0.83734	-0.70647	-0.71958	-0.61608	-0.46433	-0.58354	-0.65978	-0.65959	-0.4439	-0.52568	-0.34616	-0.80177	-0.66574	-0.69342	-0.71927	-0.81019	-0.2511	-0.044093	-0.23698	-0.17435	-0.54452	-0.54149	-0.71194	-0.57095	-0.62394	-0.65338	-0.63503	-0.64223	-0.64075	-0.57585	-0.52405	-0.77556	-0.76672	-0.37504	-0.34601	-0.41417	-0.46296	-0.41579	-0.41989	-0.40812	-0.40812
K-c7-2	-0.77728	-0.82855	-0.78533	-0.82445	-0.9282	-0.8494	-0.88119	-0.65065	-0.77817	-0.66208	-0.75333	-0.69975	-0.48956	-0.68588	-0.74927	-0.74915	-0.50294	-0.39742	-0.28013	-0.71775	-0.58419	-0.62648	-0.72576	-0.87991	-0.23369	-0.067669	-0.29775	-0.30152	-0.45569	-0.40646	-0.79668	-0.6577	-0.65004	-0.71616	-0.68765	-0.71127	-0.69626	-0.62478	-0.57996	-0.81432	-0.7262	-0.46025	-0.36458	-0.46309	-0.52724	-0.4747	-0.48517	-0.47543	-0.47543
S-grα	-0.91044	-0.9268	-0.89521	-0.92923	-0.96204	-0.93014	-0.94262	-0.63617	-0.8016	-0.70747	-0.64145	-0.54672	-0.50772	-0.64551	-0.69379	-0.69504	-0.45159	-0.45733	-0.31568	-0.66252	-0.54488	-0.56071	-0.6678	-0.74658	-0.32086	-0.20672	-0.38772	-0.30621	-0.57018	-0.55458	-0.80934	-0.71049	-0.75079	-0.78276	-0.75853	-0.76192	-0.76397	-0.73572	-0.70046	-0.83152	-0.80682	-0.53875	-0.432	-0.62361	-0.65216	-0.61429	-0.619	-0.6088	-0.6088
B-c1r/c1s	-0.83281	-0.85521	-0.84056	-0.90548	-0.79193	-0.87868	-0.84992	-0.53482	-0.73327	-0.69461	-0.3695	-0.20157	-0.45921	-0.38007	-0.40637	-0.40849	-0.20136	-0.58303	-0.36713	-0.53632	-0.49771	-0.47501	-0.3724	-0.29097	-0.42317	-0.33934	-0.33589	-0.12938	-0.73437	-0.78633	-0.53992	-0.5198	-0.67234	-0.60657	-0.60765	-0.56996	-0.58314	-0.62528	-0.59823	-0.58703	-0.76939	-0.44271	-0.41137	-0.5864	-0.55836	-0.5516	-0.53951	-0.53039	-0.53039
K-cd59-1	-0.61353	-0.72509	-0.66462	-0.88895	-0.75778	-0.83277	-0.80896	-0.541	-0.73522	-0.64881	-0.43679	-0.26283	-0.34677	-0.27345	-0.31788	-0.31793	0.0076933	-0.51293	-0.21386	-0.6016	-0.53189	-0.56742	-0.25043	-0.23762	-0.20666	-0.04276	-0.0036949	0.1613	-0.65903	-0.67504	-0.35395	-0.28987	-0.44946	-0.38436	-0.3729	-0.3458	-0.31386	-0.34972	-0.30623	-0.56919	-0.75572	-0.28642	-0.45216	-0.28466	-0.25387	-0.23709	-0.22376	-0.21412	-0.21412
S-sod1	-0.8281	-0.81461	-0.79754	-0.96126	-0.90403	-0.9194	-0.87703	-0.39475	-0.65673	-0.53209	-0.3685	-0.21512	-0.24141	-0.29699	-0.35437	-0.35587	-0.24208	-0.45393	-0.2649	-0.58506	-0.43814	-0.42315	-0.5458	-0.50877	-0.16795	-0.062089	-0.19826	-0.0010369	-0.46938	-0.54358	-0.51364	-0.42638	-0.54106	-0.53014	-0.51381	-0.49229	-0.5353	-0.53083	-0.50207	-0.66122	-0.68949	-0.29483	-0.33731	-0.47657	-0.45355	-0.43447	-0.43194	-0.41958	-0.41958
S-grβ	-0.75033	-0.84151	-0.76424	-0.97854	-0.9543	-0.92967	-0.93706	-0.62824	-0.81329	-0.67316	-0.6535	-0.53057	-0.38087	-0.50661	-0.56709	-0.56683	-0.19132	-0.39618	-0.1509	-0.70075	-0.54897	-0.6164	-0.50917	-0.62783	-0.11121	0.058607	-0.065454	0.017387	-0.53374	-0.49566	-0.61822	-0.48972	-0.56049	-0.57921	-0.54078	-0.54604	-0.50846	-0.49699	-0.44953	-0.83897	-0.84014	-0.41359	-0.52296	-0.38548	-0.3897	-0.34818	-0.34914	-0.33793	-0.33793
K-grα	-0.85469	-0.90742	-0.87616	-0.99094	-0.9785	-0.98829	-0.97405	-0.61681	-0.83503	-0.72332	-0.60679	-0.46578	-0.45486	-0.49955	-0.5651	-0.56572	-0.35874	-0.58163	-0.37061	-0.7528	-0.63822	-0.64577	-0.62804	-0.64814	-0.3058	-0.12739	-0.25757	-0.12497	-0.63184	-0.66087	-0.65338	-0.5465	-0.64851	-0.64023	-0.62897	-0.61747	-0.62674	-0.59746	-0.5515	-0.73263	-0.79862	-0.38436	-0.37459	-0.47511	-0.49363	-0.46003	-0.45766	-0.44575	-0.44575
S-5ht1aα	-0.76233	-0.86454	-0.81244	-0.98143	-0.94001	-0.96586	-0.95543	-0.65386	-0.85881	-0.74625	-0.63105	-0.47926	-0.45517	-0.46431	-0.53006	-0.52993	-0.24231	-0.58614	-0.32486	-0.77013	-0.66784	-0.69957	-0.52231	-0.5581	-0.27041	-0.062117	-0.13657	-0.013725	-0.67149	-0.6809	-0.57064	-0.46191	-0.58146	-0.55687	-0.54414	-0.53195	-0.51351	-0.49632	-0.44343	-0.70862	-0.82043	-0.35099	-0.41917	-0.36903	-0.38176	-0.34753	-0.34167	-0.33021	-0.33021
K-cd93	-0.86106	-0.9329	-0.85751	-0.88333	-0.88728	-0.85677	-0.91162	-0.79012	-0.86125	-0.80553	-0.73882	-0.66612	-0.64344	-0.79845	-0.81633	-0.81734	-0.32243	-0.35435	-0.18049	-0.58197	-0.50421	-0.57642	-0.47489	-0.64365	-0.34382	-0.26533	-0.36519	-0.34646	-0.67212	-0.55737	-0.8843	-0.81026	-0.8256	-0.85992	-0.81772	-0.83193	-0.76333	-0.78129	-0.74691	-0.94249	-0.9357	-0.74619	-0.65746	-0.68379	-0.70401	-0.66332	-0.66714	-0.66024	-0.66024
S-c6	-0.66015	-0.79451	-0.66434	-0.88181	-0.81001	-0.78108	-0.83673	-0.7319	-0.80102	-0.70651	-0.6852	-0.59537	-0.46533	-0.63361	-0.64914	-0.64891	0.022124	-0.17905	0.088685	-0.50865	-0.39415	-0.52978	-0.22018	-0.4457	-0.0703	0.016373	-0.011202	0.0033862	-0.57476	-0.41725	-0.66491	-0.57604	-0.60798	-0.63595	-0.56961	-0.5882	-0.4694	-0.52702	-0.48902	-0.95827	-0.95064	-0.655	-0.8037	-0.46307	-0.44151	-0.40124	-0.4022	-0.39548	-0.39548
S-c7-2	-0.83669	-0.94224	-0.88742	-0.97309	-0.95601	-0.97404	-0.9886	-0.77406	-0.93	-0.84887	-0.72932	-0.59938	-0.6092	-0.63837	-0.69063	-0.69086	-0.33417	-0.59918	-0.36156	-0.77226	-0.69918	-0.73789	-0.5498	-0.62166	-0.39096	-0.20278	-0.27744	-0.19249	-0.7626	-0.73193	-0.72861	-0.63314	-0.72613	-0.71207	-0.69737	-0.69175	-0.6554	-0.64256	-0.59083	-0.78998	-0.89772	-0.51394	-0.4893	-0.50418	-0.53281	-0.49454	-0.4905	-0.48052	-0.48052
S-c8g	-0.86523	-0.9534	-0.93256	-0.92548	-0.91163	-0.9657	-0.96866	-0.77185	-0.92927	-0.88733	-0.68332	-0.54483	-0.6861	-0.62931	-0.67891	-0.67971	-0.43607	-0.73809	-0.52741	-0.78227	-0.76097	-0.75663	-0.58244	-0.57812	-0.56326	-0.37151	-0.42048	-0.30915	-0.85484	-0.86592	-0.72699	-0.66022	-0.77749	-0.73479	-0.74397	-0.72477	-0.7147	-0.69474	-0.64466	-0.66386	-0.84491	-0.49301	-0.37236	-0.55036	-0.59108	-0.56095	-0.55293	-0.54351	-0.54351
S-cat	-0.66647	-0.84525	-0.74937	-0.84155	-0.76974	-0.81543	-0.86389	-0.87266	-0.92634	-0.89743	-0.74989	-0.63445	-0.69892	-0.68181	-0.70106	-0.70074	-0.11656	-0.50581	-0.2221	-0.64884	-0.64241	-0.7334	-0.24856	-0.37824	-0.40276	-0.24056	-0.17916	-0.14859	-0.85727	-0.74059	-0.66367	-0.60799	-0.69763	-0.6619	-0.63827	-0.6363	-0.52663	-0.56797	-0.51691	-0.76855	-0.9476	-0.62603	-0.65863	-0.45329	-0.46688	-0.4325	-0.42341	-0.41763	-0.41763
B-sod3	-0.81772	-0.92434	-0.89647	-0.8331	-0.79083	-0.87158	-0.89245	-0.828	-0.92154	-0.93269	-0.66687	-0.53849	-0.7837	-0.68092	-0.70424	-0.70534	-0.37315	-0.72025	-0.50935	-0.68546	-0.7241	-0.72903	-0.42981	-0.4296	-0.65799	-0.50412	-0.47257	-0.3804	-0.94687	-0.92114	-0.7325	-0.70802	-0.8249	-0.7635	-0.77485	-0.75279	-0.7137	-0.72793	-0.68321	-0.62829	-0.86533	-0.5988	-0.44356	-0.60476	-0.63909	-0.61568	-0.60415	-0.59767	-0.59767
B-c7-2	-0.7237	-0.86925	-0.81144	-0.78118	-0.71465	-0.79468	-0.83528	-0.8694	-0.91402	-0.93596	-0.68965	-0.57254	-0.79515	-0.70158	-0.71067	-0.7113	-0.23969	-0.62594	-0.38734	-0.62199	-0.6737	-0.71713	-0.28005	-0.33297	-0.60185	-0.4615	-0.37748	-0.32127	-0.95204	-0.87252	-0.69993	-0.6838	-0.7892	-0.72851	-0.72773	-0.71238	-0.63101	-0.67152	-0.62674	-0.65637	-0.89893	-0.65318	-0.55585	-0.56107	-0.58507	-0.56063	-0.54832	-0.54363	-0.54363
B-serpin1	-0.42561	-0.64899	-0.57133	-0.72231	-0.80109	-0.77455	-0.80806	-0.77071	-0.86761	-0.74764	-0.89239	-0.81188	-0.52838	-0.55731	-0.64822	-0.64494	-0.31164	-0.57866	-0.33193	-0.91701	-0.84439	-0.93082	-0.5475	-0.71316	-0.21646	0.13205	0.043732	-0.012785	-0.58703	-0.52092	-0.49731	-0.3289	-0.38136	-0.38905	-0.38261	-0.40318	-0.32909	-0.23412	-0.15445	-0.58169	-0.67292	-0.18937	-0.27483	0.009695	-0.083192	-0.022574	-0.021866	-0.012755	-0.012755
S-cd93	-0.30694	-0.48221	-0.42618	-0.48926	-0.68233	-0.58079	-0.63123	-0.63743	-0.68301	-0.55726	-0.87729	-0.87583	-0.43721	-0.57942	-0.67423	-0.67063	-0.47475	-0.41037	-0.29374	-0.82664	-0.733	-0.81165	-0.66473	-0.88493	-0.12515	0.19896	-0.0039432	-0.15161	-0.31297	-0.23429	-0.5161	-0.32589	-0.28661	-0.35651	-0.34729	-0.3917	-0.33862	-0.18936	-0.11804	-0.50562	-0.44815	-0.11366	-0.09995	0.075215	-0.056857	0.012657	0.0016921	0.0092294	0.0092294
S-cfp2	-0.18962	-0.26905	-0.32304	-0.39483	-0.55684	-0.54294	-0.47965	-0.18773	-0.41173	-0.26825	-0.43116	-0.35306	-0.091924	-0.0063533	-0.14457	-0.14156	-0.53675	-0.68709	-0.60945	-0.84196	-0.75667	-0.68842	-0.77241	-0.68495	-0.14613	0.23773	0.029761	0.068171	-0.16115	-0.33394	-0.053784	0.12	0.036943	0.048564	-0.0072317	-0.0012815	-0.097798	0.1055	0.17211	0.054619	-0.019276	0.4783	0.48195	0.35291	0.23251	0.27119	0.27132	0.28301	0.28301
B-c4	-0.31534	-0.49997	-0.51821	-0.42627	-0.56508	-0.60415	-0.60862	-0.65994	-0.73803	-0.70798	-0.74592	-0.67732	-0.62344	-0.44759	-0.54308	-0.54029	-0.59241	-0.87033	-0.73682	-0.91872	-0.97504	-0.95066	-0.64036	-0.62626	-0.56496	-0.17854	-0.23201	-0.27158	-0.65656	-0.70299	-0.37164	-0.25735	-0.34147	-0.29341	-0.35375	-0.3495	-0.35005	-0.19944	-0.12194	-0.11451	-0.3518	0.031398	0.18335	0.083158	-0.063982	-0.02005	-0.012572	-0.0056728	-0.0056728
S-serpin1	-0.29638	-0.37983	-0.46416	-0.35542	-0.51093	-0.55813	-0.50536	-0.34744	-0.52126	-0.46889	-0.47384	-0.39004	-0.37648	-0.16392	-0.2798	-0.27783	-0.68723	-0.90616	-0.84935	-0.85976	-0.88609	-0.77848	-0.76727	-0.61192	-0.51059	-0.13867	-0.26528	-0.2175	-0.44731	-0.62523	-0.18804	-0.075518	-0.18513	-0.12845	-0.21301	-0.19086	-0.28784	-0.099843	-0.034473	0.12896	-0.08274	0.31556	0.50225	0.15849	0.017758	0.047152	0.054212	0.063428	0.063428
K-masp3	-0.64389	-0.74227	-0.73825	-0.7016	-0.60707	-0.73929	-0.72585	-0.64046	-0.75884	-0.78615	-0.4404	-0.28701	-0.63045	-0.40984	-0.43233	-0.43339	-0.23886	-0.74658	-0.52872	-0.58605	-0.65685	-0.62815	-0.27898	-0.17476	-0.62542	-0.47181	-0.36623	-0.2177	-0.88716	-0.92617	-0.45406	-0.46003	-0.62764	-0.5203	-0.55223	-0.51007	-0.4974	-0.52302	-0.48353	-0.35693	-0.67874	-0.37719	-0.2816	-0.43315	-0.44581	-0.43999	-0.42106	-0.41515	-0.41515
B-il1β2	-0.42521	-0.56256	-0.50297	-0.61007	-0.42997	-0.56168	-0.56226	-0.55323	-0.6238	-0.64452	-0.32105	-0.17282	-0.46091	-0.27206	-0.268	-0.26847	0.1412	-0.46548	-0.18902	-0.36902	-0.42462	-0.4627	0.072098	0.10729	-0.36301	-0.27047	-0.070902	0.058693	-0.76114	-0.73026	-0.25717	-0.28025	-0.44104	-0.33383	-0.33536	-0.29978	-0.22677	-0.31874	-0.28814	-0.37216	-0.67306	-0.37971	-0.48082	-0.29876	-0.25788	-0.25853	-0.23783	-0.23434	-0.23434
B-cfb2	-0.40022	-0.56498	-0.49121	-0.61483	-0.44608	-0.56672	-0.57825	-0.60726	-0.66236	-0.67572	-0.39463	-0.25345	-0.4887	-0.31678	-0.31613	-0.31608	0.14936	-0.45692	-0.16589	-0.40842	-0.46029	-0.51811	0.071481	0.068979	-0.3431	-0.22794	-0.029357	0.071503	-0.77076	-0.71522	-0.27563	-0.28484	-0.43541	-0.33591	-0.33274	-0.30399	-0.21274	-0.29893	-0.26265	-0.40984	-0.7032	-0.39303	-0.51445	-0.26094	-0.22867	-0.22312	-0.20338	-0.2	-0.2
B-masp2	-0.40022	-0.56498	-0.49121	-0.61483	-0.44608	-0.56672	-0.57825	-0.60726	-0.66236	-0.67572	-0.39463	-0.25345	-0.4887	-0.31678	-0.31613	-0.31608	0.14936	-0.45692	-0.16589	-0.40842	-0.46029	-0.51811	0.071481	0.068979	-0.3431	-0.22794	-0.029357	0.071503	-0.77076	-0.71522	-0.27563	-0.28484	-0.43541	-0.33591	-0.33274	-0.30399	-0.21274	-0.29893	-0.26265	-0.40984	-0.7032	-0.39303	-0.51445	-0.26094	-0.22867	-0.22312	-0.20338	-0.2	-0.2
B-c8	-0.59634	-0.56701	-0.6962	-0.32493	-0.43123	-0.53544	-0.49671	-0.40584	-0.51534	-0.5952	-0.32036	-0.24439	-0.63869	-0.3722	-0.41961	-0.42142	-0.82493	-0.93595	-0.97492	-0.59665	-0.73061	-0.56086	-0.68824	-0.44239	-0.90395	-0.72841	-0.78642	-0.67751	-0.68562	-0.85969	-0.47021	-0.48412	-0.59274	-0.50835	-0.60352	-0.55949	-0.67694	-0.56966	-0.53955	0.079505	-0.19375	-0.10368	0.37141	-0.40633	-0.51849	-0.51579	-0.50512	-0.50019	-0.50019
K-masp2	-0.65072	-0.68273	-0.75129	-0.47562	-0.46894	-0.60923	-0.59295	-0.57746	-0.65562	-0.75252	-0.37524	-0.26466	-0.73969	-0.45872	-0.47565	-0.47766	-0.55204	-0.87315	-0.79588	-0.54282	-0.69172	-0.58465	-0.43027	-0.24067	-0.89	-0.75618	-0.68894	-0.56191	-0.88459	-0.9778	-0.51687	-0.56059	-0.70117	-0.59077	-0.66021	-0.61229	-0.65629	-0.63536	-0.60534	-0.12493	-0.46628	-0.3424	0.010924	-0.52076	-0.58291	-0.58413	-0.56696	-0.56327	-0.56327
B-cd93	-0.73991	-0.85032	-0.84845	-0.60927	-0.75033	-0.75073	-0.81027	-0.89894	-0.90685	-0.92858	-0.88604	-0.85209	-0.91654	-0.90233	-0.94439	-0.94437	-0.73998	-0.73464	-0.65715	-0.79246	-0.84897	-0.84749	-0.7023	-0.7882	-0.75386	-0.53893	-0.63847	-0.69905	-0.8308	-0.77163	-0.89954	-0.83166	-0.84403	-0.84686	-0.87047	-0.88022	-0.84822	-0.7637	-0.70941	-0.57322	-0.70245	-0.57254	-0.21816	-0.53724	-0.66607	-0.61925	-0.62005	-0.61525	-0.61525
K-cat	-0.80685	-0.85726	-0.89497	-0.82361	-0.90525	-0.94242	-0.91407	-0.6277	-0.83817	-0.77232	-0.64718	-0.52122	-0.59523	-0.51028	-0.599	-0.59926	-0.68411	-0.8792	-0.74759	-0.90343	-0.87124	-0.80308	-0.83822	-0.75746	-0.59387	-0.32353	-0.47456	-0.36222	-0.71568	-0.82241	-0.63969	-0.53727	-0.6509	-0.6158	-0.65666	-0.63529	-0.69792	-0.58983	-0.53267	-0.4379	-0.59778	-0.20807	-0.0017831	-0.38447	-0.47453	-0.44062	-0.4358	-0.42428	-0.42428
S-hsd11β2	-0.71043	-0.74208	-0.81188	-0.62068	-0.79691	-0.80381	-0.78517	-0.57758	-0.74304	-0.69707	-0.66583	-0.59241	-0.61512	-0.54397	-0.63949	-0.63939	-0.87716	-0.88492	-0.8506	-0.89853	-0.89244	-0.7991	-0.95262	-0.87559	-0.65488	-0.36715	-0.57655	-0.53143	-0.60893	-0.7247	-0.64982	-0.54068	-0.60496	-0.59376	-0.65071	-0.64018	-0.72467	-0.56291	-0.50612	-0.29401	-0.41136	-0.1236	0.2081	-0.31643	-0.45425	-0.41504	-0.41551	-0.4055	-0.4055
B-hsd11β2	-0.59518	-0.51951	-0.63735	-0.48947	-0.66305	-0.66002	-0.58775	-0.17142	-0.41845	-0.33668	-0.31328	-0.23772	-0.24117	-0.18131	-0.28806	-0.28864	-0.8332	-0.75066	-0.7942	-0.71935	-0.65779	-0.50501	-0.96382	-0.77935	-0.44062	-0.20724	-0.48477	-0.36396	-0.26533	-0.48942	-0.38043	-0.27357	-0.3445	-0.33982	-0.40494	-0.38293	-0.54989	-0.37019	-0.33303	-0.056158	-0.094966	0.18353	0.47389	-0.18264	-0.29193	-0.26934	-0.27228	-0.26076	-0.26076
S-star	-0.64966	-0.58087	-0.70593	-0.38847	-0.5956	-0.59967	-0.56467	-0.33482	-0.4854	-0.47925	-0.41819	-0.38044	-0.49563	-0.41787	-0.49711	-0.49831	-0.97277	-0.79632	-0.89067	-0.68169	-0.70121	-0.54644	-0.95342	-0.7962	-0.68369	-0.4859	-0.72894	-0.66856	-0.42383	-0.5944	-0.57213	-0.50637	-0.54311	-0.53894	-0.61174	-0.59482	-0.73653	-0.56629	-0.53304	-0.078868	-0.15144	-0.039004	0.4235	-0.36532	-0.50267	-0.47929	-0.48263	-0.47465	-0.47465
K-5ht1aβ	-0.4063	-0.35303	-0.49121	-0.21014	-0.44608	-0.44363	-0.39229	-0.17451	-0.32941	-0.30407	-0.33093	-0.30701	-0.32765	-0.21758	-0.31613	-0.31608	-0.93195	-0.77018	-0.88433	-0.67124	-0.68756	-0.52381	-0.92627	-0.74659	-0.559	-0.30808	-0.55753	-0.52004	-0.24687	-0.45261	-0.33409	-0.24767	-0.28306	-0.27673	-0.36256	-0.34753	-0.50575	-0.29704	-0.25886	0.15206	0.0824	0.23943	0.64016	-0.074814	-0.22781	-0.20447	-0.20787	-0.2	-0.2
S-sod3	-0.45177	-0.39508	-0.5443	-0.20639	-0.41357	-0.44833	-0.39574	-0.21636	-0.35872	-0.3735	-0.30067	-0.26374	-0.41967	-0.24317	-0.32768	-0.32829	-0.94003	-0.84836	-0.95908	-0.64421	-0.70743	-0.52607	-0.87518	-0.65187	-0.69645	-0.46631	-0.66154	-0.59895	-0.37104	-0.58455	-0.35783	-0.30695	-0.36622	-0.33204	-0.42861	-0.40208	-0.56094	-0.37395	-0.33931	0.18943	0.04879	0.17084	0.62477	-0.16608	-0.31322	-0.29824	-0.29707	-0.29024	-0.29024
B-sod2	-0.69656	-0.53434	-0.64377	-0.40183	-0.57295	-0.52803	-0.49077	-0.12455	-0.29106	-0.25294	-0.21458	-0.19538	-0.25259	-0.3304	-0.38519	-0.38775	-0.81538	-0.44923	-0.58687	-0.41296	-0.3484	-0.2109	-0.85793	-0.7406	-0.41456	-0.36475	-0.66757	-0.57811	-0.15773	-0.30854	-0.57129	-0.51616	-0.5079	-0.55154	-0.58579	-0.57739	-0.7282	-0.60579	-0.6004	-0.22777	-0.13441	-0.12657	0.27104	-0.50539	-0.58408	-0.56866	-0.57975	-0.57186	-0.57186
B-c4bp	-0.28304	-0.26153	-0.31902	-0.18785	-0.46154	-0.3429	-0.34327	-0.17967	-0.2675	-0.17082	-0.46365	-0.50696	-0.17686	-0.32249	-0.41483	-0.41343	-0.74553	-0.33888	-0.44868	-0.56701	-0.47544	-0.42376	-0.84024	-0.89088	-0.1542	0.055624	-0.27672	-0.36573	0.044478	-0.022565	-0.39476	-0.24682	-0.17197	-0.2614	-0.28554	-0.31636	-0.39973	-0.20042	-0.16422	-0.14433	0.016345	0.12879	0.37012	0.010362	-0.13126	-0.084808	-0.10259	-0.095626	-0.095626
S-tph1a	-0.24875	-0.086195	-0.16532	-0.24699	-0.3742	-0.28277	-0.19892	0.35045	0.10376	0.26482	0.10755	0.13134	0.38993	0.2347	0.14909	0.14862	-0.38107	-0.075034	-0.17497	-0.23676	-0.036901	0.061405	-0.63894	-0.53752	0.24251	0.31014	-0.025821	0.083912	0.4044	0.20959	-0.0050488	0.11329	0.12045	0.051701	0.043283	0.043233	-0.12178	0.010834	0.012334	-0.014518	0.21174	0.39711	0.41695	0.056555	0.032382	0.044054	0.029618	0.039774	0.039774
B-tph1a	-0.018273	0.15424	-0.0068219	0.37574	0.13646	0.17814	0.21488	0.29135	0.27287	0.22728	0.14579	0.061761	0.01307	0.040838	0.0065586	0.0053588	-0.72311	-0.2245	-0.53062	-0.0318	-0.081073	0.092312	-0.54665	-0.37362	-0.31102	-0.29227	-0.51898	-0.54539	0.25409	0.080881	-0.058767	-0.059443	0.0093034	-0.025722	-0.096878	-0.09405	-0.26153	-0.10143	-0.11399	0.46154	0.54558	0.31137	0.76207	-0.018861	-0.13165	-0.13459	-0.14583	-0.1458	-0.1458
B-gsr	-0.05413	0.1002	-0.083494	0.1564	-0.012485	-0.040378	0.065251	0.37125	0.19496	0.20447	0.23647	0.2533	0.14437	0.32183	0.24348	0.24275	-0.65843	-0.50658	-0.70438	-0.24773	-0.26826	-0.04873	-0.62305	-0.30167	-0.29751	-0.16482	-0.36241	-0.24827	0.16027	-0.1424	0.16812	0.19401	0.14014	0.17218	0.07398	0.10962	-0.11148	0.066622	0.071238	0.60244	0.55037	0.61134	0.92022	0.16727	0.074226	0.06273	0.062655	0.068151	0.068151
B-hsd3β1	-0.087756	0.031144	-0.13688	0.052253	-0.13482	-0.14732	-0.045046	0.28381	0.085988	0.12929	0.10496	0.13097	0.11359	0.26729	0.16982	0.16986	-0.68741	-0.56156	-0.72101	-0.38939	-0.38147	-0.181	-0.7121	-0.42741	-0.26894	-0.075663	-0.30216	-0.20246	0.12547	-0.16746	0.12276	0.18643	0.13041	0.15328	0.059572	0.088803	-0.12164	0.077652	0.095384	0.5149	0.4719	0.62409	0.89085	0.21779	0.1108	0.11062	0.10937	0.11663	0.11663
K-cfb2	0.0059418	0.13718	-0.031815	0.12306	-0.043095	-0.058942	0.053065	0.39829	0.19695	0.24387	0.21968	0.24509	0.23135	0.3906	0.29719	0.29725	-0.59063	-0.48053	-0.64539	-0.29668	-0.28216	-0.080311	-0.62332	-0.32216	-0.17614	-0.0057231	-0.21653	-0.10447	0.22388	-0.080701	0.24515	0.30047	0.24117	0.26755	0.17559	0.20737	-0.0084381	0.18038	0.19194	0.59419	0.56043	0.7062	0.92363	0.29265	0.20253	0.19603	0.19541	0.20221	0.20221
S-c5ar	0.054643	-0.069529	0.11183	-0.36345	-0.20893	-0.13307	-0.18088	-0.13756	-0.13512	0.00058286	-0.16627	-0.13844	0.23312	-0.030418	-0.014838	-0.013013	0.69873	0.53462	0.77541	0.079877	0.26001	0.04941	0.40042	0.10376	0.66516	0.62048	0.67032	0.6311	0.1299	0.33472	0.022367	0.095996	0.12255	0.061793	0.17059	0.13388	0.29252	0.17397	0.18077	-0.62545	-0.45745	-0.24929	-0.76693	0.093189	0.2008	0.22185	0.21688	0.21864	0.21864
B-star	0.059156	0.093022	0.1582	-0.19321	-0.23822	-0.07942	-0.068033	0.26083	0.14611	0.35071	-0.0050357	-0.02579	0.52786	0.18496	0.13635	0.13802	0.19611	0.46429	0.4883	-0.013841	0.25038	0.16539	-0.1492	-0.32786	0.73414	0.74292	0.50489	0.47752	0.57944	0.60558	0.094963	0.23883	0.32065	0.1974	0.26826	0.22622	0.22256	0.26297	0.26458	-0.32409	0.028361	0.20918	-0.11523	0.24985	0.28435	0.31152	0.29195	0.2982	0.2982
K-cfp1	0.098233	0.084111	0.21336	-0.18987	-0.14413	0.002541	-0.027854	0.13866	0.11612	0.28242	-0.021042	-0.049308	0.45076	0.077313	0.076497	0.077896	0.48786	0.6727	0.76096	0.17481	0.41161	0.25153	0.1849	-0.090908	0.79138	0.70861	0.59324	0.53302	0.48517	0.62932	0.052817	0.15217	0.24773	0.12816	0.23243	0.18338	0.26704	0.2147	0.20666	-0.50042	-0.16271	-0.067119	-0.4807	0.13491	0.2167	0.2394	0.22251	0.22502	0.22502
B-c1q	-0.12021	-0.047607	0.060419	-0.19753	-0.09144	0.016483	-0.022126	0.12562	0.14064	0.2223	0.12685	0.099307	0.31526	-0.039885	0.013135	0.011677	0.46737	0.71552	0.75015	0.4081	0.58598	0.45965	0.29307	0.0733	0.57799	0.33122	0.27122	0.26865	0.34505	0.49903	-0.12872	-0.12171	-0.027707	-0.12995	-0.023737	-0.05696	0.017636	-0.11038	-0.14743	-0.57688	-0.26629	-0.38386	-0.63676	-0.28153	-0.16057	-0.1591	-0.17348	-0.17386	-0.17386
K-c3-4	0.18857	0.20834	0.31758	0.087426	0.080079	0.24391	0.18191	0.16883	0.25817	0.35198	0.026923	-0.071123	0.36888	-0.024025	0.0077545	0.0085185	0.38982	0.78872	0.76278	0.36811	0.53802	0.38874	0.25121	-0.047982	0.68287	0.52007	0.41147	0.27382	0.54924	0.73513	-0.0096175	0.043346	0.2054	0.06538	0.16449	0.105	0.19596	0.14142	0.11725	-0.39841	-0.024489	-0.17205	-0.42142	0.04626	0.1057	0.12406	0.1029	0.10064	0.10064
B-cd59-2	-0.65795	-0.61174	-0.58056	-0.57183	-0.68502	-0.56296	-0.60242	-0.38043	-0.45261	-0.358	-0.49181	-0.49991	-0.27753	-0.57914	-0.60723	-0.6083	-0.42192	-0.04768	-0.050566	-0.35593	-0.20608	-0.24276	-0.58196	-0.75446	-0.059097	-0.049007	-0.31461	-0.34278	-0.13875	-0.071095	-0.7235	-0.62385	-0.5441	-0.6533	-0.60635	-0.64038	-0.64044	-0.59698	-0.58485	-0.74366	-0.51315	-0.47763	-0.34304	-0.5241	-0.55895	-0.51894	-0.53724	-0.53088	-0.53088
K-clec14a	-0.74671	-0.72421	-0.65997	-0.61818	-0.6447	-0.56466	-0.63429	-0.54686	-0.54863	-0.51942	-0.50915	-0.50706	-0.4641	-0.73412	-0.71534	-0.71751	-0.27043	-0.0036414	0.041201	-0.22659	-0.13767	-0.20738	-0.34587	-0.54704	-0.18966	-0.26649	-0.40772	-0.42964	-0.36402	-0.2198	-0.84571	-0.81013	-0.74283	-0.82588	-0.76477	-0.79267	-0.73448	-0.77659	-0.77429	-0.88651	-0.73021	-0.79105	-0.64162	-0.76032	-0.75864	-0.72822	-0.74086	-0.73769	-0.73769
K-sod2	-0.75839	-0.68388	-0.64821	-0.78438	-0.77673	-0.7058	-0.69991	-0.27001	-0.45089	-0.32364	-0.3043	-0.23326	-0.11711	-0.36529	-0.39403	-0.39603	-0.20837	-0.067539	0.017152	-0.32099	-0.12875	-0.15078	-0.4806	-0.5625	0.040695	0.019835	-0.19641	-0.085719	-0.17295	-0.16792	-0.59018	-0.50558	-0.5095	-0.57675	-0.5243	-0.53233	-0.55614	-0.56543	-0.55971	-0.77492	-0.60012	-0.42371	-0.43562	-0.56217	-0.52958	-0.50618	-0.51678	-0.5074	-0.5074
S-c4bp	-0.60617	-0.5332	-0.49052	-0.7275	-0.71257	-0.62596	-0.60387	-0.11499	-0.32352	-0.15525	-0.20626	-0.13456	0.090128	-0.17909	-0.22083	-0.22205	-0.084137	0.039099	0.13328	-0.27869	-0.043578	-0.075537	-0.4258	-0.50991	0.24797	0.24208	0.010604	0.1254	0.01162	-0.0020388	-0.40171	-0.29348	-0.29788	-0.37312	-0.31467	-0.32557	-0.35681	-0.3563	-0.35048	-0.69105	-0.47509	-0.23562	-0.36529	-0.364	-0.31837	-0.29543	-0.30719	-0.29696	-0.29696
B-c3-3	-0.44217	-0.42021	-0.35151	-0.50885	-0.58997	-0.43991	-0.47582	-0.22873	-0.30584	-0.15947	-0.39757	-0.41128	-0.023813	-0.38581	-0.41811	-0.41804	-0.15889	0.1826	0.21749	-0.25332	-0.043763	-0.12814	-0.41228	-0.64109	0.26458	0.27078	0.012865	-0.032251	0.090861	0.18314	-0.50206	-0.3754	-0.2835	-0.41084	-0.34023	-0.38468	-0.35995	-0.33031	-0.31942	-0.72438	-0.42531	-0.32531	-0.39004	-0.28787	-0.29211	-0.2507	-0.27099	-0.26451	-0.26451
S-mc2r	-0.31253	-0.30703	-0.19748	-0.43765	-0.44608	-0.29899	-0.34991	-0.17247	-0.20151	-0.064978	-0.29142	-0.31218	0.075811	-0.31417	-0.31613	-0.31608	0.12582	0.41325	0.4822	-0.046197	0.1652	0.03246	-0.12553	-0.4054	0.43002	0.36011	0.18159	0.12579	0.16431	0.31756	-0.3934	-0.2948	-0.19354	-0.32091	-0.22534	-0.27369	-0.20139	-0.23543	-0.23626	-0.75972	-0.44398	-0.39303	-0.57822	-0.26094	-0.21876	-0.18504	-0.204	-0.2	-0.2
S-mrap1	-0.31253	-0.30703	-0.19748	-0.43765	-0.44608	-0.29899	-0.34991	-0.17247	-0.20151	-0.064978	-0.29142	-0.31218	0.075811	-0.31417	-0.31613	-0.31608	0.12582	0.41325	0.4822	-0.046197	0.1652	0.03246	-0.12553	-0.4054	0.43002	0.36011	0.18159	0.12579	0.16431	0.31756	-0.3934	-0.2948	-0.19354	-0.32091	-0.22534	-0.27369	-0.20139	-0.23543	-0.23626	-0.75972	-0.44398	-0.39303	-0.57822	-0.26094	-0.21876	-0.18504	-0.204	-0.2	-0.2
B-cfp1	-0.31253	-0.30703	-0.19748	-0.43765	-0.44608	-0.29899	-0.34991	-0.17247	-0.20151	-0.064978	-0.29142	-0.31218	0.075811	-0.31417	-0.31613	-0.31608	0.12582	0.41325	0.4822	-0.046197	0.1652	0.03246	-0.12553	-0.4054	0.43002	0.36011	0.18159	0.12579	0.16431	0.31756	-0.3934	-0.2948	-0.19354	-0.32091	-0.22534	-0.27369	-0.20139	-0.23543	-0.23626	-0.75972	-0.44398	-0.39303	-0.57822	-0.26094	-0.21876	-0.18504	-0.204	-0.2	-0.2
K-mc2r	-0.31253	-0.30703	-0.19748	-0.43765	-0.44608	-0.29899	-0.34991	-0.17247	-0.20151	-0.064978	-0.29142	-0.31218	0.075811	-0.31417	-0.31613	-0.31608	0.12582	0.41325	0.4822	-0.046197	0.1652	0.03246	-0.12553	-0.4054	0.43002	0.36011	0.18159	0.12579	0.16431	0.31756	-0.3934	-0.2948	-0.19354	-0.32091	-0.22534	-0.27369	-0.20139	-0.23543	-0.23626	-0.75972	-0.44398	-0.39303	-0.57822	-0.26094	-0.21876	-0.18504	-0.204	-0.2	-0.2
B-sod1	-0.53696	-0.42997	-0.39722	-0.39391	-0.45776	-0.33243	-0.37184	-0.16308	-0.19599	-0.12744	-0.22828	-0.2615	-0.093182	-0.4313	-0.42243	-0.42454	-0.22696	0.22888	0.17494	-0.028831	0.12015	0.080487	-0.34211	-0.50824	0.089986	-0.034793	-0.26383	-0.28046	0.05791	0.141	-0.59152	-0.5421	-0.43672	-0.55448	-0.49188	-0.52501	-0.52392	-0.53468	-0.54975	-0.66945	-0.38024	-0.49533	-0.39092	-0.55878	-0.54595	-0.52316	-0.54279	-0.53943	-0.53943
K-sod3	-0.52131	-0.34516	-0.33589	-0.39802	-0.38855	-0.29581	-0.28996	0.087097	-0.020443	0.06012	0.06502	0.06951	0.14191	-0.15504	-0.14138	-0.14455	-0.083031	0.28998	0.23501	0.12412	0.29849	0.29812	-0.24452	-0.30382	0.20328	0.015276	-0.1949	-0.10492	0.18088	0.18597	-0.39247	-0.37109	-0.31212	-0.40401	-0.34488	-0.35667	-0.40312	-0.44475	-0.47643	-0.54442	-0.26504	-0.35358	-0.32066	-0.54508	-0.48052	-0.47829	-0.49392	-0.48939	-0.48939
B-c3-4	-0.45883	-0.58733	-0.43749	-0.66377	-0.47524	-0.49727	-0.56158	-0.59794	-0.58394	-0.56141	-0.40999	-0.32621	-0.3734	-0.47776	-0.43591	-0.43657	0.37193	0.05232	0.32774	-0.13655	-0.088737	-0.24474	0.23391	0.028581	-0.0067774	-0.056727	0.081657	0.11279	-0.5392	-0.33761	-0.45947	-0.46088	-0.50434	-0.49635	-0.41993	-0.42708	-0.26732	-0.42371	-0.41087	-0.82435	-0.87665	-0.72759	-0.94604	-0.47444	-0.38868	-0.37411	-0.36801	-0.36656	-0.36656
B-masp3	-0.10726	-0.27243	-0.089855	-0.34151	-0.16325	-0.15132	-0.24852	-0.48571	-0.35696	-0.35269	-0.33482	-0.31684	-0.2416	-0.396	-0.33085	-0.33031	0.58412	0.35187	0.59334	0.095147	0.12476	-0.08608	0.50731	0.20644	0.20295	0.11112	0.29853	0.22244	-0.3103	-0.027136	-0.27152	-0.2837	-0.2628	-0.28126	-0.18758	-0.21595	-0.0025545	-0.17508	-0.17028	-0.70191	-0.6912	-0.6636	-0.96251	-0.25146	-0.1623	-0.14708	-0.14466	-0.14786	-0.14786
B-c8g	0.0081152	-0.17241	-0.023077	-0.23358	-0.32132	-0.17093	-0.27512	-0.46397	-0.36179	-0.25193	-0.65235	-0.71718	-0.17389	-0.48657	-0.50734	-0.50384	0.098522	0.26803	0.39075	-0.27945	-0.15612	-0.35559	-0.068766	-0.46857	0.32714	0.4384	0.3421	0.11095	0.0097877	0.2597	-0.34487	-0.20606	-0.079188	-0.19752	-0.11827	-0.18999	-0.02845	-0.0065656	0.03036	-0.63739	-0.42597	-0.31154	-0.51915	0.10339	0.062554	0.12161	0.10515	0.106	0.106
K-clec4m	-0.24719	-0.47323	-0.29787	-0.47665	-0.43966	-0.38076	-0.49913	-0.76717	-0.64776	-0.60834	-0.74487	-0.74468	-0.49913	-0.69089	-0.67488	-0.67281	0.19795	0.075348	0.31187	-0.31487	-0.27289	-0.48512	0.094564	-0.27303	0.025408	0.099066	0.16442	0.0041702	-0.45689	-0.16566	-0.53844	-0.46799	-0.41756	-0.46837	-0.3896	-0.43732	-0.22632	-0.29616	-0.25819	-0.82754	-0.80025	-0.67188	-0.8519	-0.22234	-0.2253	-0.1779	-0.18163	-0.18186	-0.18186
B-cyp11a1	-0.041556	0.18177	0.13054	0.28757	0.45028	0.38333	0.40497	0.44494	0.50125	0.36464	0.7123	0.69714	0.22168	0.25018	0.361	0.35581	0.27478	0.40912	0.25941	0.78732	0.71377	0.78807	0.48341	0.64441	-0.024496	-0.41597	-0.28989	-0.14938	0.17641	0.1445	0.11825	-0.075856	-0.073453	-0.04242	-0.032657	0.0019384	-0.04641	-0.20977	-0.28824	0.17272	0.19336	-0.24799	-0.11252	-0.47744	-0.35052	-0.41157	-0.40729	-0.4143	-0.4143
B-c3-1b2	-0.083155	0.1996	0.071916	0.21152	0.31357	0.23746	0.33397	0.66098	0.55256	0.48374	0.81764	0.84806	0.41393	0.51642	0.56234	0.55745	0.027146	0.13465	-0.048369	0.55369	0.53308	0.70495	0.12493	0.44845	-0.026541	-0.29834	-0.29699	-0.058716	0.29656	0.085829	0.28104	0.14203	0.085957	0.13439	0.10263	0.15733	-0.0089239	-0.073618	-0.13987	0.41799	0.42356	0.1759	0.33255	-0.28141	-0.1864	-0.24851	-0.24351	-0.24445	-0.24445
K-pomcβ	-0.0012078	0.26532	0.16751	0.24876	0.39536	0.32031	0.40473	0.68211	0.60648	0.53404	0.8665	0.89158	0.4703	0.54897	0.61343	0.60863	0.21071	0.28408	0.12732	0.67512	0.65814	0.7942	0.3054	0.58688	0.084431	-0.23145	-0.18084	0.045208	0.33934	0.17351	0.34136	0.18809	0.14014	0.18634	0.17218	0.22281	0.091171	-0.013449	-0.085903	0.3795	0.39873	0.12504	0.19937	-0.26094	-0.13762	-0.20309	-0.19753	-0.2	-0.2
B-il2	-0.0012078	0.26532	0.16751	0.24876	0.39536	0.32031	0.40473	0.68211	0.60648	0.53404	0.8665	0.89158	0.4703	0.54897	0.61343	0.60863	0.21071	0.28408	0.12732	0.67512	0.65814	0.7942	0.3054	0.58688	0.084431	-0.23145	-0.18084	0.045208	0.33934	0.17351	0.34136	0.18809	0.14014	0.18634	0.17218	0.22281	0.091171	-0.013449	-0.085903	0.3795	0.39873	0.12504	0.19937	-0.26094	-0.13762	-0.20309	-0.19753	-0.2	-0.2
B-tnfα1	-0.0012078	0.26532	0.16751	0.24876	0.39536	0.32031	0.40473	0.68211	0.60648	0.53404	0.8665	0.89158	0.4703	0.54897	0.61343	0.60863	0.21071	0.28408	0.12732	0.67512	0.65814	0.7942	0.3054	0.58688	0.084431	-0.23145	-0.18084	0.045208	0.33934	0.17351	0.34136	0.18809	0.14014	0.18634	0.17218	0.22281	0.091171	-0.013449	-0.085903	0.3795	0.39873	0.12504	0.19937	-0.26094	-0.13762	-0.20309	-0.19753	-0.2	-0.2
B-il1β1	-0.12229	0.11977	0.045664	0.07774	0.26668	0.17753	0.25756	0.55895	0.46497	0.40101	0.78521	0.84018	0.3906	0.4691	0.53619	0.5312	0.26567	0.23927	0.1472	0.60873	0.602	0.717	0.32062	0.58372	0.058048	-0.25314	-0.17566	0.076124	0.20153	0.057173	0.25345	0.10217	0.029836	0.086362	0.082415	0.13637	0.026926	-0.10462	-0.17222	0.22494	0.2139	0.0023151	0.033471	-0.35682	-0.21679	-0.28021	-0.27208	-0.27349	-0.27349
K-c8g	0.017769	0.26	0.20578	0.13343	0.32353	0.26948	0.35255	0.69351	0.59195	0.57164	0.85497	0.89604	0.59127	0.59999	0.66089	0.65663	0.40438	0.42241	0.33297	0.6842	0.73229	0.81946	0.38928	0.60841	0.3029	-0.016168	0.033112	0.26656	0.41318	0.28066	0.38954	0.26454	0.21504	0.24578	0.25942	0.30263	0.20014	0.070681	0.00044849	0.23357	0.30468	0.12062	0.032512	-0.19968	-0.043881	-0.10454	-0.1003	-0.10137	-0.10137
K-c7-1	0.28748	0.44919	0.47437	0.19782	0.40761	0.41119	0.46425	0.72228	0.67071	0.71069	0.80012	0.8119	0.78277	0.66939	0.73067	0.72847	0.73347	0.74442	0.72267	0.76483	0.88087	0.86358	0.61738	0.67399	0.69422	0.38667	0.45294	0.59757	0.63258	0.60386	0.54834	0.47035	0.4678	0.45676	0.51355	0.5282	0.50449	0.3548	0.29066	0.12501	0.29956	0.17563	-0.16218	0.073441	0.25178	0.2049	0.20422	0.20214	0.20214
K-cfp2	0.010199	0.25045	0.21802	0.058368	0.22136	0.21792	0.29706	0.71147	0.58486	0.62256	0.7895	0.82092	0.68869	0.59249	0.63697	0.63334	0.41969	0.52692	0.44685	0.63541	0.75616	0.8139	0.31005	0.46133	0.48036	0.17899	0.15254	0.36298	0.54232	0.42841	0.36512	0.28813	0.26788	0.25921	0.29314	0.32111	0.22406	0.11338	0.047442	0.10622	0.27781	0.1481	-0.014916	-0.14393	0.011302	-0.037354	-0.039372	-0.038591	-0.038591
S-cyp21	0.085922	0.29167	0.29928	0.061509	0.18827	0.24531	0.29851	0.67749	0.58013	0.66148	0.66892	0.66758	0.7427	0.52766	0.56483	0.56233	0.47666	0.69157	0.62169	0.61745	0.79212	0.79281	0.30721	0.33864	0.66985	0.38582	0.30914	0.4446	0.67111	0.6231	0.33589	0.30449	0.33712	0.281	0.3413	0.3446	0.28542	0.18778	0.12786	-0.029474	0.24736	0.13124	-0.11369	-0.049244	0.097606	0.065043	0.055861	0.0567	0.0567
K-hsd11β2	0.21369	0.40781	0.42752	0.24842	0.35125	0.42879	0.45048	0.67103	0.66535	0.71095	0.66197	0.61068	0.70917	0.46054	0.52007	0.51779	0.50787	0.83225	0.71792	0.74877	0.88977	0.8654	0.42383	0.39342	0.68127	0.3554	0.30198	0.36099	0.73287	0.74639	0.32837	0.27747	0.36109	0.28562	0.35344	0.34293	0.31688	0.20898	0.14226	-0.00056839	0.31009	0.059472	-0.14731	-0.036875	0.10047	0.06925	0.056993	0.054312	0.054312
S-hsd3β1	0.12537	0.35254	0.33324	0.40707	0.48576	0.52673	0.5231	0.56094	0.6513	0.58278	0.66245	0.57753	0.42837	0.25655	0.35484	0.35098	0.30882	0.72703	0.52318	0.85327	0.87335	0.89193	0.44074	0.45547	0.31543	-0.082336	-0.079972	-0.046715	0.53574	0.56556	0.14422	0.014833	0.11699	0.062129	0.106	0.10334	0.074654	-0.050481	-0.13034	0.081686	0.31535	-0.16753	-0.11544	-0.3042	-0.192	-0.23398	-0.24387	-0.25098	-0.25098
K-c5	-0.17651	-0.1108	-0.023816	0.01103	0.11311	0.1654	0.076686	-0.10236	0.074173	-0.0012254	0.06738	-0.0032669	-0.099804	-0.34568	-0.23312	-0.2361	0.32112	0.60969	0.57345	0.54976	0.55429	0.44776	0.43493	0.22919	0.11977	-0.21255	-0.143	-0.20555	0.025159	0.24774	-0.35624	-0.45538	-0.33936	-0.40749	-0.32383	-0.35074	-0.23773	-0.41109	-0.46063	-0.51313	-0.33269	-0.73831	-0.71174	-0.59299	-0.49804	-0.50823	-0.51735	-0.52467	-0.52467
S-c1q	0.0044379	0.072805	0.18111	0.02777	0.18412	0.2471	0.18606	0.12765	0.24953	0.23672	0.25139	0.19999	0.22513	-0.051451	0.050409	0.048167	0.59213	0.79728	0.80423	0.65136	0.72807	0.59931	0.58179	0.37802	0.45288	0.11414	0.1868	0.16164	0.26899	0.4684	-0.075581	-0.15118	-0.052301	-0.12379	-0.023248	-0.04932	0.059564	-0.12856	-0.182	-0.44646	-0.21501	-0.51287	-0.70178	-0.35646	-0.2172	-0.23272	-0.24165	-0.24749	-0.24749
K-mrβ	-0.35608	-0.18146	-0.17833	-0.13733	0.070125	0.010701	0.01731	0.15068	0.15316	0.066758	0.44327	0.47978	0.050569	0.0094219	0.11085	0.10558	0.29986	0.32252	0.29866	0.5621	0.55012	0.57128	0.37972	0.45978	-0.037998	-0.39445	-0.28382	-0.11265	-0.070245	-0.049139	-0.15623	-0.31063	-0.3344	-0.3113	-0.27237	-0.24188	-0.2475	-0.43955	-0.5024	-0.2511	-0.22915	-0.51639	-0.4634	-0.68791	-0.54277	-0.58839	-0.58382	-0.58714	-0.58714
K-sertα	-0.38831	-0.13685	-0.18637	-0.026246	0.069508	0.057967	0.073546	0.27364	0.2621	0.18404	0.46871	0.46146	0.097786	-0.0020361	0.08151	0.075873	0.010098	0.30969	0.15895	0.54534	0.55261	0.62686	0.11889	0.22567	-0.073976	-0.43002	-0.45538	-0.30965	0.10288	0.071331	-0.22243	-0.35595	-0.32904	-0.3459	-0.32194	-0.29973	-0.36856	-0.49108	-0.55941	-0.15763	-0.036058	-0.41379	-0.20461	-0.70599	-0.60452	-0.64523	-0.64936	-0.65195	-0.65195
B-il8	-0.47025	-0.34195	-0.2854	-0.49291	-0.30436	-0.29356	-0.27869	0.074515	-0.036044	0.020494	0.21758	0.28843	0.18626	-0.0077894	0.040349	0.036731	0.34504	0.35245	0.43554	0.27708	0.42238	0.38291	0.1607	0.13224	0.26978	0.023045	0.0045641	0.17945	0.023514	0.056821	-0.21595	-0.25248	-0.27548	-0.30172	-0.22789	-0.21687	-0.2101	-0.36262	-0.40112	-0.57156	-0.42677	-0.43975	-0.60366	-0.55624	-0.40887	-0.4271	-0.42958	-0.42633	-0.42633
K-cfi	-0.14975	0.061009	0.074691	-0.075319	0.02526	0.095493	0.12106	0.46542	0.39341	0.45347	0.48715	0.47708	0.50842	0.24517	0.29277	0.28946	0.31282	0.62351	0.54439	0.53764	0.70104	0.69457	0.18121	0.1662	0.49338	0.18977	0.083396	0.19787	0.49358	0.48928	0.035173	-0.00042951	0.055424	-0.017892	0.049695	0.046363	0.0030061	-0.10052	-0.15925	-0.25247	0.039096	-0.14191	-0.26523	-0.31839	-0.18783	-0.21202	-0.22408	-0.22332	-0.22332
K-cfh	-0.32681	-0.07755	-0.10598	-0.095492	-0.037049	0.016221	0.041857	0.37838	0.3087	0.32449	0.43567	0.42236	0.31827	0.097889	0.14795	0.14354	0.053888	0.44038	0.30404	0.46971	0.58506	0.62981	0.0091647	0.051319	0.22223	-0.085937	-0.21864	-0.090904	0.34303	0.30654	-0.14714	-0.20588	-0.15195	-0.21578	-0.17077	-0.16585	-0.24273	-0.32572	-0.38618	-0.23873	0.012839	-0.24586	-0.17622	-0.5188	-0.41826	-0.44443	-0.45617	-0.45554	-0.45554
B-hsd11β1	-0.00013457	0.089246	0.073409	0.11367	0.36383	0.21626	0.24658	0.22267	0.25079	0.11614	0.56261	0.62415	0.079219	0.27536	0.36948	0.36577	0.44609	0.13937	0.16254	0.55144	0.4328	0.4771	0.60594	0.79335	-0.1226	-0.3816	-0.10871	0.069064	-0.14671	-0.17636	0.22774	0.041949	-0.056518	0.049451	0.044945	0.097693	0.097315	-0.086308	-0.13583	0.19001	0.0022366	-0.19478	-0.21144	-0.3091	-0.17678	-0.23616	-0.21767	-0.22323	-0.22323
S-masp2	-0.23747	-0.1255	-0.15759	-0.11133	0.13019	-0.023084	0.024445	0.13969	0.092405	-0.017647	0.47864	0.57619	1.5728e-06	0.19698	0.27171	0.26739	0.29028	-0.033147	0.009069	0.38033	0.28989	0.36197	0.39288	0.61915	-0.22738	-0.45288	-0.23662	-0.0027108	-0.26822	-0.34213	0.078441	-0.086886	-0.21452	-0.10448	-0.11526	-0.054191	-0.087012	-0.25191	-0.2946	0.070186	-0.12903	-0.2422	-0.21173	-0.44947	-0.3242	-0.3796	-0.36089	-0.36306	-0.36306
B-th	0.058043	0.14761	0.06953	0.078707	0.26919	0.099306	0.19473	0.36206	0.25402	0.17887	0.59086	0.69834	0.21364	0.52896	0.55412	0.55168	0.24098	-0.188	-0.16252	0.25748	0.16328	0.28566	0.30575	0.6358	-0.14831	-0.23548	-0.039642	0.20346	-0.092645	-0.27927	0.44193	0.31698	0.15069	0.28868	0.23722	0.30816	0.21739	0.13763	0.11126	0.48354	0.22607	0.26505	0.23476	0.0041946	0.090802	0.034512	0.056654	0.056391	0.056391
K-hsd11β1	0.12298	0.18391	0.18211	0.049434	0.32256	0.17988	0.24077	0.34359	0.29399	0.23248	0.61196	0.70668	0.30188	0.50084	0.56248	0.56007	0.5921	0.15417	0.2423	0.46906	0.41657	0.44782	0.61157	0.81012	0.11043	-0.075905	0.18067	0.3917	-0.012173	-0.082699	0.44856	0.31198	0.1793	0.29029	0.28955	0.34435	0.33338	0.16967	0.13142	0.2482	0.070085	0.062324	-0.14116	-0.04241	0.10441	0.048227	0.068063	0.065619	0.065619
B-cfh	-0.45551	-0.28772	-0.38749	-0.29085	-0.13723	-0.28398	-0.18769	0.17239	-0.012513	-0.069869	0.41624	0.54799	-0.0021556	0.22263	0.23985	0.23535	-0.089383	-0.3549	-0.35222	0.073787	0.028325	0.18621	-0.068	0.27044	-0.36274	-0.47796	-0.41262	-0.10937	-0.28657	-0.496	-0.0050106	-0.11407	-0.27603	-0.16616	-0.21117	-0.13802	-0.27066	-0.33861	-0.3666	0.12828	-0.068626	-0.039335	0.10602	-0.4549	-0.37829	-0.42595	-0.40939	-0.40566	-0.40566
K-mrα	-0.75452	-0.61328	-0.62574	-0.72024	-0.58059	-0.62278	-0.56548	-0.065309	-0.29016	-0.23384	0.082046	0.21488	-0.030779	-0.081183	-0.078817	-0.082884	-0.049922	-0.16008	-0.070089	-0.09841	0.015872	0.070101	-0.24239	-0.11961	-0.10081	-0.21491	-0.28765	-0.025088	-0.26883	-0.36434	-0.36127	-0.37735	-0.47975	-0.45851	-0.43584	-0.39829	-0.47131	-0.55074	-0.56773	-0.49755	-0.48993	-0.34933	-0.34487	-0.65055	-0.55632	-0.57194	-0.56827	-0.56021	-0.56021
K-c4bp	-0.73795	-0.61368	-0.65407	-0.75521	-0.64501	-0.70547	-0.62	-0.051517	-0.33747	-0.25787	0.050027	0.20936	-0.019355	0.0063628	-0.026218	-0.02952	-0.16557	-0.36792	-0.26362	-0.28332	-0.1693	-0.079542	-0.39611	-0.20597	-0.15861	-0.17102	-0.26839	0.02115	-0.3018	-0.46847	-0.27949	-0.26544	-0.40731	-0.36388	-0.36714	-0.31999	-0.43006	-0.45732	-0.45883	-0.36272	-0.41418	-0.14416	-0.13858	-0.5006	-0.43503	-0.44744	-0.44079	-0.43017	-0.43017
B-c5ar	-0.13211	0.046103	-0.0095141	-0.21341	-0.025122	-0.10348	0.019579	0.55364	0.30733	0.37049	0.65349	0.77799	0.55348	0.63424	0.63103	0.62812	0.30037	0.065003	0.09852	0.25235	0.35492	0.45625	0.11098	0.38231	0.26669	0.13475	0.14059	0.44621	0.23138	0.018432	0.39203	0.34646	0.21006	0.27227	0.26787	0.32419	0.19338	0.12275	0.087723	0.17135	0.1534	0.30814	0.11675	-0.053282	0.07899	0.032851	0.042526	0.048335	0.048335
K-5ht1aα	-0.23861	-0.0011411	-0.076794	-0.2259	-0.12928	-0.14225	-0.023854	0.59313	0.33109	0.42529	0.59636	0.6833	0.57968	0.53968	0.52192	0.5187	0.079835	0.11762	0.066526	0.21404	0.37009	0.4875	-0.13245	0.10379	0.29988	0.1578	0.021411	0.29516	0.37557	0.15318	0.23903	0.22921	0.15188	0.15835	0.16022	0.20061	0.03537	0.013475	-0.025023	0.081943	0.19929	0.29302	0.19897	-0.13689	-0.03334	-0.068212	-0.068987	-0.061773	-0.061773
K-c1r/c1s	-0.22725	-0.25794	-0.17493	-0.5949	-0.35055	-0.40718	-0.35601	0.00091629	-0.1888	-0.074326	0.10926	0.26255	0.2452	0.23958	0.23265	0.23215	0.54529	0.059392	0.32658	-0.05231	0.086776	0.024189	0.22744	0.2481	0.34461	0.32641	0.41698	0.62479	-0.12153	-0.13994	0.13419	0.15664	0.019069	0.06753	0.11564	0.14317	0.17277	0.054902	0.058371	-0.36999	-0.42264	-0.051375	-0.47794	-0.052732	0.08268	0.071437	0.082815	0.089641	0.089641
K-cd59-2	-0.13682	-0.16044	-0.15945	-0.46957	-0.29072	-0.39755	-0.29727	0.10348	-0.14908	-0.049884	0.1701	0.34508	0.24151	0.41932	0.36979	0.36991	0.27924	-0.30288	-0.083433	-0.24611	-0.16674	-0.13127	0.0084044	0.1985	0.12824	0.23999	0.31351	0.56157	-0.15987	-0.32028	0.3111	0.34156	0.14603	0.24497	0.23052	0.28106	0.22675	0.19787	0.21633	0.033535	-0.14873	0.31533	0.0040166	0.16987	0.24708	0.23039	0.24803	0.25667	0.25667
B-il10b	-0.19047	-0.41358	-0.307	-0.41173	-0.26133	-0.36168	-0.41463	-0.66442	-0.60713	-0.65123	-0.46203	-0.37211	-0.53595	-0.38933	-0.36895	-0.36786	0.25102	-0.30793	-0.026653	-0.30928	-0.40016	-0.50994	0.24934	0.14976	-0.29401	-0.18777	0.064027	0.059796	-0.72778	-0.58281	-0.24112	-0.25905	-0.35938	-0.27617	-0.26192	-0.25181	-0.099625	-0.19711	-0.15995	-0.38216	-0.66038	-0.44588	-0.58612	-0.152	-0.13324	-0.12169	-0.10389	-0.10447	-0.10447
K-c5ar	0.11353	-0.14063	0.0065775	-0.13605	-0.002629	-0.052428	-0.14371	-0.57329	-0.40456	-0.45458	-0.42129	-0.401	-0.40681	-0.35262	-0.30932	-0.30712	0.45224	0.025899	0.27331	-0.086615	-0.17487	-0.34935	0.49065	0.26894	-0.055356	0.00035171	0.27584	0.15841	-0.48544	-0.24535	-0.11103	-0.12996	-0.15324	-0.11119	-0.070913	-0.087083	0.1228	0.0084759	0.037133	-0.34086	-0.52059	-0.43029	-0.65421	0.027334	0.051121	0.067021	0.078805	0.074021	0.074021
B-sertα	-0.36424	-0.58449	-0.51465	-0.37499	-0.3714	-0.43776	-0.52727	-0.90807	-0.78709	-0.87683	-0.75352	-0.71842	-0.88593	-0.7628	-0.7516	-0.75064	-0.21453	-0.52137	-0.34076	-0.50669	-0.65397	-0.73324	-0.087669	-0.22235	-0.6396	-0.48155	-0.32374	-0.42249	-0.89211	-0.72667	-0.5973	-0.60205	-0.64165	-0.58962	-0.59777	-0.603	-0.46292	-0.48714	-0.43911	-0.4395	-0.70238	-0.61658	-0.46485	-0.33992	-0.41058	-0.38059	-0.36961	-0.37111	-0.37111
B-c9	-0.22357	-0.40477	-0.40142	-0.13504	-0.17188	-0.27228	-0.33284	-0.7345	-0.61506	-0.74767	-0.58382	-0.55996	-0.8368	-0.59221	-0.5886	-0.5878	-0.35715	-0.65238	-0.55751	-0.46502	-0.67709	-0.68047	-0.1314	-0.1399	-0.77395	-0.5957	-0.4304	-0.51264	-0.82867	-0.75317	-0.42495	-0.45827	-0.51515	-0.43239	-0.4829	-0.47252	-0.39297	-0.37469	-0.33099	-0.076531	-0.4071	-0.37769	-0.10826	-0.21275	-0.31258	-0.29542	-0.28111	-0.28378	-0.28378
B-grα	-0.19139	-0.33864	-0.33281	-0.17179	-0.086634	-0.23927	-0.26459	-0.55286	-0.48689	-0.61915	-0.30882	-0.23418	-0.64249	-0.33594	-0.31448	-0.31465	-0.082585	-0.56841	-0.42331	-0.28504	-0.48716	-0.47896	0.099764	0.1762	-0.65554	-0.55093	-0.30055	-0.27462	-0.78931	-0.75657	-0.2145	-0.29045	-0.40923	-0.28511	-0.33072	-0.29704	-0.23052	-0.27875	-0.25061	-0.0032415	-0.38524	-0.31343	-0.17351	-0.21085	-0.2399	-0.24546	-0.22361	-0.22599	-0.22599
B-cfp2	-0.35689	-0.40927	-0.38127	-0.19845	-0.036064	-0.17315	-0.2207	-0.48676	-0.37519	-0.54439	-0.12957	-0.074574	-0.60549	-0.4208	-0.33737	-0.34014	0.080711	-0.24049	-0.13722	0.072625	-0.11131	-0.12457	0.30766	0.34142	-0.58391	-0.69999	-0.43109	-0.37434	-0.72751	-0.6279	-0.37259	-0.51743	-0.5935	-0.49797	-0.50313	-0.47185	-0.38458	-0.53454	-0.54371	-0.24074	-0.51798	-0.67209	-0.50163	-0.60093	-0.55784	-0.57933	-0.56163	-0.56688	-0.56688
K-il6	-0.097453	-0.21115	-0.16675	0.044267	0.15835	0.042897	-0.035309	-0.50635	-0.29915	-0.4893	-0.19872	-0.19614	-0.62408	-0.44092	-0.35403	-0.35528	0.11597	-0.15636	-0.076775	0.1098	-0.11351	-0.16138	0.41266	0.37388	-0.54131	-0.62219	-0.32292	-0.37501	-0.64899	-0.4912	-0.28178	-0.41963	-0.45006	-0.36832	-0.37491	-0.36129	-0.23253	-0.3615	-0.36403	-0.11818	-0.38864	-0.60292	-0.44063	-0.39232	-0.38189	-0.39519	-0.37953	-0.38801	-0.38801
K-c2-b	0.26268	0.15943	0.10607	-0.0090734	-0.1308	-0.14235	-0.070438	0.081181	-0.077785	0.035124	-0.15548	-0.10391	0.15702	0.32579	0.20484	0.20891	-0.24708	-0.49288	-0.43461	-0.57459	-0.5379	-0.47791	-0.41692	-0.29917	0.041985	0.4003	0.3041	0.31265	0.071647	-0.10357	0.37201	0.50874	0.42455	0.46231	0.39776	0.40716	0.32573	0.50881	0.56522	0.42916	0.31553	0.75793	0.64225	0.70833	0.60883	0.63108	0.63585	0.64338	0.64338
K-c8	0.44545	0.30903	0.29197	0.081398	0.012871	0.00044678	0.063041	0.14727	0.025493	0.14136	-0.073882	-0.028444	0.27689	0.43409	0.32928	0.33395	0.011381	-0.30882	-0.21239	-0.43137	-0.38998	-0.37479	-0.17232	-0.099669	0.22094	0.54792	0.51995	0.50875	0.16529	0.035837	0.53147	0.65785	0.57825	0.61794	0.57118	0.57584	0.53583	0.67907	0.73087	0.45207	0.34578	0.78587	0.53436	0.83711	0.76953	0.78767	0.79393	0.79962	0.79962
S-c1r/c1s	0.24932	0.18606	0.085126	0.2709	0.037778	0.041323	0.073318	0.00017782	-0.031016	-0.01996	-0.22046	-0.25151	-0.10395	0.071268	-0.022406	-0.019245	-0.57922	-0.53744	-0.63633	-0.48862	-0.55786	-0.45737	-0.51641	-0.40397	-0.27943	0.028153	-0.091803	-0.18192	0.01568	-0.12928	0.15529	0.24318	0.23516	0.2527	0.16447	0.16353	0.072986	0.28717	0.33274	0.541	0.43671	0.58917	0.78913	0.51818	0.35572	0.37857	0.37819	0.38078	0.38078
S-c5	0.13295	0.062169	-0.019408	-0.0062786	-0.20373	-0.19245	-0.13128	0.0094181	-0.13626	-0.040385	-0.25489	-0.22998	0.021213	0.15994	0.034416	0.037975	-0.50561	-0.57999	-0.59158	-0.64713	-0.62373	-0.53542	-0.62127	-0.505	-0.11659	0.24567	0.076254	0.056221	0.030481	-0.15164	0.18123	0.32298	0.2719	0.28783	0.21307	0.21648	0.11144	0.3319	0.38859	0.39221	0.31212	0.67457	0.7215	0.56937	0.431	0.46012	0.46012	0.4677	0.4677
K-gsr	0.46215	0.1948	0.34039	0.072329	0.18125	0.16044	0.094296	-0.29428	-0.14957	-0.14213	-0.26658	-0.26374	-0.067899	-0.024444	-0.0090736	-0.0050502	0.59913	0.17236	0.40639	-0.031921	-0.07159	-0.25261	0.55922	0.34042	0.26024	0.37062	0.6166	0.47414	-0.1447	0.056253	0.25179	0.27586	0.26274	0.29159	0.32973	0.30607	0.49787	0.42655	0.45895	-0.086469	-0.20774	-0.031265	-0.41646	0.45362	0.47507	0.49214	0.50155	0.49737	0.49737
B-mrap2	0.71832	0.49221	0.58315	0.33396	0.39975	0.37474	0.34968	0.015993	0.12806	0.14429	-0.032378	-0.043909	0.18382	0.29481	0.28756	0.29219	0.56032	0.16695	0.32298	0.035198	-0.0099481	-0.13148	0.53308	0.41776	0.35215	0.49588	0.71027	0.58181	0.11456	0.21572	0.56551	0.59456	0.5743	0.61369	0.62132	0.60609	0.73166	0.71594	0.74454	0.30076	0.18121	0.36475	-0.019255	0.75049	0.75423	0.76158	0.77116	0.76709	0.76709
B-il6b	0.46011	0.22934	0.30328	0.090539	0.19423	0.11213	0.10463	-0.15383	-0.10334	-0.10299	-0.11777	-0.068155	-0.013215	0.19484	0.18035	0.18409	0.44438	-0.12158	0.092027	-0.14619	-0.21983	-0.30662	0.4117	0.37636	0.10127	0.28248	0.52749	0.48112	-0.18827	-0.13201	0.42017	0.43561	0.34562	0.43035	0.41966	0.42649	0.53319	0.5087	0.54627	0.22144	-0.019241	0.25693	-0.063213	0.56214	0.56613	0.56977	0.58682	0.58514	0.58514
B-il6	0.73035	0.59918	0.66114	0.32288	0.46846	0.41649	0.44774	0.34554	0.35897	0.40129	0.3301	0.36009	0.50298	0.63787	0.63354	0.63685	0.72501	0.27087	0.41621	0.22537	0.2281	0.15403	0.62469	0.63168	0.5278	0.59026	0.80333	0.80305	0.30962	0.31372	0.8022	0.80531	0.73746	0.79788	0.80482	0.81274	0.87504	0.82732	0.83454	0.43544	0.33341	0.54814	0.072981	0.76803	0.8349	0.81873	0.83134	0.82909	0.82909
B-c8b	0.67043	0.56664	0.58262	0.29091	0.39868	0.33097	0.3939	0.39473	0.34211	0.39505	0.34793	0.39859	0.50734	0.70456	0.67247	0.6757	0.53849	0.070889	0.19039	0.089238	0.090005	0.073841	0.42533	0.52359	0.42169	0.54481	0.7083	0.7519	0.28976	0.20711	0.82438	0.84249	0.7437	0.82054	0.79951	0.81979	0.824	0.82605	0.84007	0.56286	0.42347	0.7051	0.29963	0.80616	0.84684	0.8296	0.84366	0.84384	0.84384
B-il4	0.61375	0.4912	0.5419	0.32004	0.50514	0.40327	0.42327	0.22981	0.28551	0.25396	0.33907	0.37854	0.30105	0.51371	0.54046	0.54247	0.69057	0.17546	0.31661	0.28686	0.21113	0.15602	0.70462	0.75382	0.28166	0.28902	0.58378	0.60664	0.087126	0.10445	0.68237	0.62334	0.5345	0.62893	0.62506	0.64665	0.71923	0.62873	0.62786	0.42628	0.22965	0.34332	-0.015808	0.5431	0.61804	0.59051	0.60877	0.60421	0.60421
B-c6	0.48585	0.46376	0.47155	0.29738	0.52184	0.39147	0.44564	0.40079	0.4002	0.35049	0.57458	0.6374	0.39364	0.63561	0.67557	0.67562	0.66148	0.17254	0.26513	0.42357	0.34917	0.35533	0.69154	0.85381	0.23097	0.14888	0.43257	0.55428	0.12394	0.066145	0.70198	0.59928	0.48244	0.59434	0.58107	0.62345	0.6363	0.52151	0.49987	0.49294	0.29353	0.34482	0.05308	0.36915	0.47782	0.43069	0.45084	0.44693	0.44693
B-c3ar	0.10954	0.069817	0.039099	-0.094727	0.078232	-0.080715	0.0049571	0.14376	0.0093791	-0.0010379	0.29044	0.42557	0.13746	0.45985	0.44256	0.44263	0.27564	-0.33796	-0.18801	-0.06838	-0.12851	-0.063857	0.22019	0.46837	-0.080088	0.0029184	0.20004	0.39742	-0.21215	-0.36555	0.45089	0.40545	0.21477	0.35516	0.30809	0.36741	0.32371	0.28438	0.29417	0.37385	0.072899	0.35717	0.17483	0.24824	0.30335	0.27115	0.29503	0.29775	0.29775
S-c7-1	0.15276	-0.034636	0.07223	-0.31397	-0.11244	-0.19203	-0.17687	-0.16449	-0.2311	-0.1615	-0.085175	0.033121	0.085443	0.2045	0.1895	0.1919	0.59509	-0.054596	0.25238	-0.16708	-0.13329	-0.24	0.38536	0.34597	0.25578	0.37828	0.58877	0.66063	-0.22858	-0.18237	0.305	0.33692	0.20485	0.28292	0.30756	0.32342	0.42419	0.34222	0.37313	-0.12337	-0.30857	0.097037	-0.36154	0.32909	0.40338	0.40421	0.42129	0.42418	0.42418
[truncated: 170 more columns]

## Sheet: Figure S4
Figure S4. Correlations of genes between ST and AT K: kidney; S: Spleen; B: Brain. Abbreviations of genes are shown in the Table 1.

## Sheet: Figure S4 (Table)
	B-gsr	K-il10b	K-tph1a	B-c2-b	B-c3-1a	B-hsd3β1	S-c3-1b1	B-sertα	K-il6	B-il1β2	B-il11	K-masp3	K-sertα	B-cfp2	S-il4	K-cd59-2	B-th	S-cyp21	B-cyp11a1	S-sod2	K-sod2	B-sod1	B-sod2	S-mrap2	B-5ht1aα	K-c5	B-serpin1	S-c3-1b2	K-tnfα3	S-c3-4	B-crhr	K-il11	B-c8	B-il2	B-masp3	K-il8	B-cfh	K-mbl-h2	K-c8g	S-masp3	K-5ht1aα	K-cfp2	K-cfi	B-c3-3	K-c3-1a	K-il1β2	S-cd59-2	S-tph2	S-pomcα
B-gsr	1	0.81245	0.43629	0.42348	0.634	0.69831	0.41147	-0.11202	-0.49445	0.058984	-0.085943	0.092627	0.1438	0.31948	0.49781	0.29005	0.55333	0.36845	0.10673	-9.9399e-05	0.26902	0.13384	0.17797	0.34464	0.32724	0.31583	0.35168	0.32881	0.18477	0.32569	0.46339	0.4691	0.54982	0.59225	0.52448	0.51543	0.42285	0.64996	0.45096	0.42896	0.39804	0.37999	0.35756	0.28706	0.22474	0.3318	0.3306	0.33202	0.33202
K-il10b	0.81245	1	0.81172	0.76888	0.9055	0.69523	0.47292	0.42338	-0.038296	0.20869	0.040194	0.41956	0.34065	0.65333	0.65299	0.14486	0.42295	0.22161	0.3532	0.17439	0.2993	0.41341	0.37569	0.70548	0.67618	0.63232	0.58642	0.51281	0.58472	0.53202	0.71789	0.75291	0.84286	0.77136	0.78936	0.78303	0.59974	0.83624	0.54003	0.61258	0.49714	0.5152	0.52057	0.55866	0.51065	0.59673	0.58605	0.58653	0.58653
K-tph1a	0.43629	0.81172	1	0.94404	0.93841	0.68618	0.73026	0.79803	0.31981	0.21759	0.41131	0.66607	0.079731	0.44946	0.26601	0.014544	0.043963	-0.12363	0.23897	0.16347	0.010636	0.28135	0.23761	0.78356	0.66544	0.59386	0.69936	0.65076	0.75521	0.59699	0.71523	0.81915	0.78783	0.73291	0.86734	0.8213	0.56901	0.75582	0.38082	0.49647	0.40159	0.42364	0.42674	0.67417	0.64419	0.66436	0.66198	0.66249	0.66249
B-c2-b	0.42348	0.76888	0.94404	1	0.95737	0.81109	0.79039	0.79561	0.45027	0.51569	0.62166	0.86058	0.27765	0.46247	0.32303	0.23047	0.23921	0.090352	0.44401	0.41975	0.198	0.39182	0.37585	0.82974	0.72818	0.69089	0.78765	0.69641	0.72174	0.60357	0.85611	0.90107	0.89273	0.87497	0.94757	0.92226	0.79183	0.8899	0.60488	0.63933	0.59721	0.60373	0.60776	0.81945	0.78753	0.7979	0.79619	0.79695	0.79695
B-c3-1a	0.634	0.9055	0.93841	0.95737	1	0.8198	0.7218	0.68535	0.27278	0.39379	0.43541	0.7208	0.29061	0.57158	0.48035	0.28954	0.37553	0.20193	0.44132	0.36773	0.29064	0.44866	0.43974	0.85853	0.77827	0.73753	0.80728	0.73474	0.74774	0.68339	0.8739	0.92483	0.92593	0.9079	0.96236	0.9423	0.76763	0.92211	0.6437	0.70891	0.64167	0.65183	0.6505	0.79827	0.75982	0.80259	0.79947	0.80019	0.80019
B-hsd3β1	0.69831	0.69523	0.68618	0.81109	0.8198	1	0.87908	0.3168	0.017587	0.53459	0.62219	0.69531	0.16651	0.13968	0.19692	0.37564	0.40916	0.24434	0.25525	0.30357	0.17105	0.1084	0.1702	0.52427	0.42002	0.41838	0.60087	0.52055	0.31881	0.36966	0.71404	0.71213	0.7375	0.83038	0.80359	0.77381	0.77067	0.8704	0.61693	0.50793	0.5606	0.52315	0.50282	0.63144	0.57195	0.60627	0.61275	0.61483	0.61483
S-c3-1b1	0.41147	0.47292	0.73026	0.79039	0.7218	0.87908	1	0.46544	0.12443	0.32138	0.75923	0.67566	-0.2128	-0.1312	-0.2019	0.1932	0.020782	-0.11129	-0.018692	0.10862	-0.17041	-0.13179	-0.067339	0.4458	0.2686	0.23617	0.564	0.54602	0.35788	0.35661	0.53941	0.61686	0.52219	0.63955	0.71774	0.6457	0.54754	0.64129	0.32265	0.27197	0.33651	0.30212	0.27212	0.55404	0.51006	0.4988	0.51436	0.51649	0.51649
B-sertα	-0.11202	0.42338	0.79803	0.79561	0.68535	0.3168	0.46544	1	0.80307	0.33637	0.53742	0.75777	0.21342	0.51088	0.20639	0.1092	-0.02636	-0.071748	0.46619	0.44761	0.15352	0.50996	0.45299	0.82162	0.74441	0.69425	0.73672	0.68812	0.86578	0.65895	0.68003	0.75909	0.66064	0.58762	0.73676	0.72074	0.5297	0.53289	0.38121	0.53772	0.45544	0.49538	0.51359	0.75427	0.76959	0.7309	0.72746	0.72675	0.72675
K-il6	-0.49445	-0.038296	0.31981	0.45027	0.27278	0.017587	0.12443	0.80307	1	0.56305	0.59265	0.71942	0.43817	0.4233	0.17226	0.31286	0.10406	0.18108	0.66724	0.72728	0.38305	0.62119	0.59055	0.60896	0.61108	0.62344	0.57506	0.50225	0.62327	0.47778	0.53838	0.51754	0.43375	0.39232	0.44557	0.4789	0.50426	0.29608	0.44301	0.51052	0.5028	0.53185	0.5586	0.67001	0.71284	0.63789	0.63393	0.63266	0.63266
B-il1β2	0.058984	0.20869	0.21759	0.51569	0.39379	0.53459	0.32138	0.33637	0.56305	1	0.66819	0.82104	0.75247	0.32331	0.37205	0.50838	0.55178	0.54133	0.76214	0.82327	0.57039	0.49949	0.51921	0.42924	0.46198	0.53335	0.44522	0.26642	0.17824	0.16229	0.6675	0.51422	0.63439	0.65475	0.521	0.57881	0.85832	0.67379	0.78098	0.5907	0.67248	0.64823	0.66952	0.63603	0.62191	0.60416	0.59752	0.59797	0.59797
B-il11	-0.085943	0.040194	0.41131	0.62166	0.43541	0.62219	0.75923	0.53742	0.59265	0.66819	1	0.85381	0.073671	-0.11564	-0.22193	0.44983	0.13252	0.13163	0.32378	0.54696	0.10894	0.11896	0.19952	0.429	0.31356	0.33696	0.58864	0.5338	0.3274	0.33514	0.55898	0.55	0.43262	0.57053	0.58896	0.56528	0.65666	0.5049	0.48213	0.37563	0.5064	0.47022	0.45399	0.67048	0.66366	0.59487	0.60991	0.61122	0.61122
K-masp3	0.092627	0.41956	0.66607	0.86058	0.7208	0.69531	0.67566	0.75777	0.71942	0.82104	0.85381	1	0.46158	0.36075	0.23668	0.42324	0.32422	0.26641	0.64322	0.71692	0.35903	0.47637	0.48746	0.73212	0.66667	0.67931	0.74858	0.62237	0.58209	0.49269	0.8371	0.80403	0.79482	0.81707	0.82471	0.83105	0.88605	0.79761	0.71761	0.65964	0.696	0.68814	0.69822	0.86244	0.84965	0.8171	0.81707	0.81764	0.81764
K-sertα	0.1438	0.34065	0.079731	0.27765	0.29061	0.16651	-0.2128	0.21342	0.43817	0.75247	0.073671	0.46158	1	0.74847	0.82559	0.43033	0.71048	0.70405	0.90409	0.7798	0.82138	0.79997	0.75533	0.4597	0.60477	0.66925	0.33288	0.15788	0.25258	0.21962	0.59222	0.4228	0.62281	0.52359	0.36287	0.46524	0.67793	0.55447	0.75638	0.68012	0.64498	0.66067	0.70305	0.4872	0.48708	0.52032	0.49829	0.49725	0.49725
B-cfp2	0.31948	0.65333	0.44946	0.46247	0.57158	0.13968	-0.1312	0.51088	0.4233	0.32331	-0.11564	0.36075	0.74847	1	0.93213	0.35613	0.60341	0.54488	0.79835	0.59057	0.74597	0.91572	0.84747	0.78277	0.88335	0.88011	0.60588	0.51769	0.71907	0.65223	0.70842	0.67149	0.75075	0.61515	0.58674	0.65426	0.56241	0.59551	0.66489	0.80769	0.66406	0.71603	0.74833	0.62313	0.63003	0.68641	0.66577	0.66419	0.66419
S-il4	0.49781	0.65299	0.26601	0.32303	0.48035	0.19692	-0.2019	0.20639	0.17226	0.37205	-0.22193	0.23668	0.82559	0.93213	1	0.42875	0.77377	0.7045	0.77946	0.56688	0.82441	0.84653	0.80312	0.61495	0.74843	0.77191	0.46388	0.35911	0.47553	0.49135	0.64004	0.55114	0.69896	0.59135	0.48099	0.56351	0.5689	0.60332	0.71591	0.7742	0.66349	0.69695	0.72474	0.49794	0.48947	0.57162	0.55025	0.54912	0.54912
K-cd59-2	0.29005	0.14486	0.014544	0.23047	0.28954	0.37564	0.1932	0.1092	0.31286	0.50838	0.44983	0.42324	0.43033	0.35613	0.42875	1	0.85461	0.89232	0.67432	0.79387	0.81741	0.62692	0.7612	0.517	0.56229	0.6338	0.69084	0.68102	0.38779	0.6513	0.64356	0.56478	0.46027	0.62706	0.49707	0.54903	0.66004	0.48213	0.82063	0.78269	0.88218	0.85786	0.83163	0.69301	0.69828	0.70777	0.71679	0.71711	0.71711
B-th	0.55333	0.42295	0.043963	0.23921	0.37553	0.40916	0.020782	-0.02636	0.10406	0.55178	0.13252	0.32422	0.71048	0.60341	0.77377	0.85461	1	0.97423	0.76795	0.73953	0.92803	0.72233	0.80006	0.50254	0.60862	0.68089	0.55467	0.48029	0.29492	0.51229	0.67115	0.54465	0.60454	0.67503	0.48804	0.56648	0.7076	0.62147	0.88853	0.82473	0.85843	0.84465	0.83894	0.59024	0.57555	0.63764	0.63259	0.63268	0.63268
S-cyp21	0.36845	0.22161	-0.12363	0.090352	0.20193	0.24434	-0.11129	-0.071748	0.18108	0.54133	0.13163	0.26641	0.70405	0.54488	0.7045	0.89232	0.97423	1	0.78014	0.78504	0.9533	0.73262	0.81887	0.41992	0.54445	0.62987	0.49369	0.43242	0.23861	0.47242	0.57654	0.43691	0.47048	0.55332	0.35757	0.44586	0.62563	0.47107	0.83956	0.77469	0.82778	0.81433	0.80919	0.53612	0.53644	0.58003	0.57634	0.57613	0.57613
B-cyp11a1	0.10673	0.3532	0.23897	0.44401	0.44132	0.25525	-0.018692	0.46619	0.66724	0.76214	0.32378	0.64322	0.90409	0.79835	0.77946	0.67432	0.76795	0.78014	1	0.94838	0.90984	0.93921	0.93559	0.71672	0.82098	0.87728	0.66103	0.52965	0.55895	0.5677	0.7931	0.67091	0.73629	0.69912	0.58747	0.67604	0.80566	0.64426	0.89113	0.88403	0.86642	0.88424	0.91119	0.77032	0.78294	0.79441	0.78089	0.77986	0.77986
S-sod2	-9.9399e-05	0.17439	0.16347	0.41975	0.36773	0.30357	0.10862	0.44761	0.72728	0.82327	0.54696	0.71692	0.7798	0.59057	0.56688	0.79387	0.73953	0.78504	0.94838	1	0.86125	0.83648	0.87888	0.6575	0.73061	0.8006	0.69269	0.58187	0.50118	0.56247	0.76922	0.6478	0.6473	0.68489	0.57158	0.64893	0.82242	0.59315	0.89083	0.84325	0.89102	0.89081	0.90428	0.80498	0.8215	0.80542	0.80059	0.80002	0.80002
K-sod2	0.26902	0.2993	0.010636	0.198	0.29064	0.17105	-0.17041	0.15352	0.38305	0.57039	0.10894	0.35903	0.82138	0.74597	0.82441	0.81741	0.92803	0.9533	0.90984	0.86125	1	0.90013	0.94117	0.57917	0.71477	0.78539	0.57878	0.49754	0.4269	0.57117	0.66933	0.54077	0.58432	0.60044	0.44093	0.5371	0.66866	0.51894	0.86698	0.8623	0.8629	0.87162	0.88197	0.63288	0.64369	0.68194	0.6721	0.67121	0.67121
B-sod1	0.13384	0.41341	0.28135	0.39182	0.44866	0.1084	-0.13179	0.50996	0.62119	0.49949	0.11896	0.47637	0.79997	0.91572	0.84653	0.62692	0.72233	0.73262	0.93921	0.83648	0.90013	1	0.98212	0.78543	0.89508	0.92614	0.69893	0.61659	0.70904	0.71578	0.75392	0.68247	0.69914	0.63649	0.57198	0.6544	0.65804	0.55352	0.79532	0.89615	0.82367	0.86169	0.88612	0.74092	0.76338	0.78768	0.77338	0.77183	0.77183
B-sod2	0.17797	0.37569	0.23761	0.37585	0.43974	0.1702	-0.067339	0.45299	0.59055	0.51921	0.19952	0.48746	0.75533	0.84747	0.80312	0.7612	0.80006	0.81887	0.93559	0.87888	0.94117	0.98212	1	0.7796	0.88082	0.92235	0.75035	0.68407	0.69156	0.7619	0.77668	0.70234	0.68491	0.67358	0.59246	0.67252	0.69418	0.56633	0.84999	0.93149	0.89333	0.92	0.93335	0.7808	0.80169	0.82401	0.81455	0.81331	0.81331
S-mrap2	0.34464	0.70548	0.78356	0.82974	0.85853	0.52427	0.4458	0.82162	0.60896	0.42924	0.429	0.73212	0.4597	0.78277	0.61495	0.517	0.50254	0.41992	0.71672	0.6575	0.57917	0.78543	0.7796	1	0.97717	0.95528	0.95026	0.89595	0.94988	0.90478	0.93601	0.96992	0.90083	0.87649	0.92633	0.94161	0.77579	0.80198	0.75672	0.89765	0.82119	0.85175	0.85746	0.93912	0.938	0.9562	0.95154	0.95108	0.95108
B-5ht1aα	0.32724	0.67618	0.66544	0.72818	0.77827	0.42002	0.2686	0.74441	0.61108	0.46198	0.31356	0.66667	0.60477	0.88335	0.74843	0.56229	0.60862	0.54445	0.82098	0.73061	0.71477	0.89508	0.88082	0.97717	1	0.99288	0.90322	0.83447	0.91158	0.87933	0.92176	0.92203	0.88954	0.84418	0.85627	0.89503	0.77246	0.77107	0.80596	0.94151	0.8556	0.89105	0.9041	0.90753	0.91174	0.93871	0.92967	0.92883	0.92883
K-c5	0.31583	0.63232	0.59386	0.69089	0.73753	0.41838	0.23617	0.69425	0.62344	0.53335	0.33696	0.67931	0.66925	0.88011	0.77191	0.6338	0.68089	0.62987	0.87728	0.8006	0.78539	0.92614	0.92235	0.95528	0.99288	1	0.89598	0.81756	0.86659	0.85855	0.93058	0.90695	0.88503	0.85224	0.83619	0.88509	0.80987	0.77523	0.86059	0.96879	0.90075	0.93114	0.94433	0.91625	0.92129	0.94709	0.93803	0.93722	0.93722
B-serpin1	0.35168	0.58642	0.69936	0.78765	0.80728	0.60087	0.564	0.73672	0.57506	0.44522	0.58864	0.74858	0.33288	0.60588	0.46388	0.69084	0.55467	0.49369	0.66103	0.69269	0.57878	0.69893	0.75035	0.95026	0.90322	0.89598	1	0.97652	0.89409	0.93993	0.92713	0.96286	0.82783	0.8898	0.9247	0.93026	0.79461	0.77535	0.78846	0.89488	0.88091	0.8918	0.87913	0.97225	0.97061	0.97622	0.98065	0.98074	0.98074
S-c3-1b2	0.32881	0.51281	0.65076	0.69641	0.73474	0.52055	0.54602	0.68812	0.50225	0.26642	0.5338	0.62237	0.15788	0.51769	0.35911	0.68102	0.48029	0.43242	0.52965	0.58187	0.49754	0.61659	0.68407	0.89595	0.83447	0.81756	0.97652	1	0.89287	0.97121	0.82915	0.89862	0.70571	0.79304	0.85427	0.8466	0.65695	0.65094	0.67428	0.81883	0.80708	0.81859	0.7957	0.90341	0.90724	0.90968	0.91859	0.91869	0.91869
K-tnfα3	0.18477	0.58472	0.75521	0.72174	0.74774	0.31881	0.35788	0.86578	0.62327	0.17824	0.3274	0.58209	0.25258	0.71907	0.47553	0.38779	0.29492	0.23861	0.55895	0.50118	0.4269	0.70904	0.69156	0.94988	0.91158	0.86659	0.89409	0.89287	1	0.92896	0.78326	0.87035	0.73257	0.69672	0.81008	0.80921	0.5507	0.59229	0.54199	0.76358	0.66153	0.70585	0.70874	0.83436	0.84888	0.85274	0.8505	0.84963	0.84963
S-c3-4	0.32569	0.53202	0.59699	0.60357	0.68339	0.36966	0.35661	0.65895	0.47778	0.16229	0.33514	0.49269	0.21962	0.65223	0.49135	0.6513	0.51229	0.47242	0.5677	0.56247	0.57117	0.71578	0.7619	0.90478	0.87933	0.85855	0.93993	0.97121	0.92896	1	0.79037	0.8598	0.68167	0.72995	0.78936	0.79538	0.57521	0.58471	0.64701	0.83915	0.78758	0.81395	0.79766	0.84999	0.86147	0.87735	0.88162	0.88116	0.88116
B-crhr	0.46339	0.71789	0.71523	0.85611	0.8739	0.71404	0.53941	0.68003	0.53838	0.6675	0.55898	0.8371	0.59222	0.70842	0.64004	0.64356	0.67115	0.57654	0.7931	0.76922	0.66933	0.75392	0.77668	0.93601	0.92176	0.93058	0.92713	0.82915	0.78326	0.79037	1	0.9749	0.96558	0.98076	0.95662	0.98356	0.94433	0.93462	0.9122	0.94062	0.91921	0.92601	0.92928	0.96747	0.95006	0.97495	0.97098	0.97118	0.97118
K-il11	0.4691	0.75291	0.81915	0.90107	0.92483	0.71213	0.61686	0.75909	0.51754	0.51422	0.55	0.80403	0.4228	0.67149	0.55114	0.56478	0.54465	0.43691	0.67091	0.6478	0.54077	0.68247	0.70234	0.96992	0.92203	0.90695	0.96286	0.89862	0.87035	0.8598	0.9749	1	0.9411	0.95761	0.98726	0.99238	0.86249	0.89956	0.80942	0.89136	0.85139	0.86413	0.86137	0.96193	0.94561	0.96768	0.96663	0.96687	0.96687
B-c8	0.54982	0.84286	0.78783	0.89273	0.92593	0.7375	0.52219	0.66064	0.43375	0.63439	0.43262	0.79482	0.62281	0.75075	0.69896	0.46027	0.60454	0.47048	0.73629	0.6473	0.58432	0.69914	0.68491	0.90083	0.88954	0.88503	0.82783	0.70571	0.73257	0.68167	0.96558	0.9411	1	0.96187	0.9431	0.96721	0.91182	0.96989	0.84731	0.8717	0.81374	0.82645	0.83929	0.87888	0.85042	0.89274	0.88321	0.88341	0.88341
B-il2	0.59225	0.77136	0.73291	0.87497	0.9079	0.83038	0.63955	0.58762	0.39232	0.65475	0.57053	0.81707	0.52359	0.61515	0.59135	0.62706	0.67503	0.55332	0.69912	0.68489	0.60044	0.63649	0.67358	0.87649	0.84418	0.85224	0.8898	0.79304	0.69672	0.72995	0.98076	0.95761	0.96187	1	0.96546	0.98138	0.94889	0.97456	0.89747	0.89185	0.8867	0.88193	0.87815	0.92445	0.8935	0.92876	0.92702	0.92773	0.92773
B-masp3	0.52448	0.78936	0.86734	0.94757	0.96236	0.80359	0.71774	0.73676	0.44557	0.521	0.58896	0.82471	0.36287	0.58674	0.48099	0.49707	0.48804	0.35757	0.58747	0.57158	0.44093	0.57198	0.59246	0.92633	0.85627	0.83619	0.9247	0.85427	0.81008	0.78936	0.95662	0.98726	0.9431	0.96546	1	0.993	0.86576	0.93125	0.77229	0.82748	0.79619	0.80171	0.7967	0.92875	0.90241	0.92625	0.92635	0.92696	0.92696
K-il8	0.51543	0.78303	0.8213	0.92226	0.9423	0.77381	0.6457	0.72074	0.4789	0.57881	0.56528	0.83105	0.46524	0.65426	0.56351	0.54903	0.56648	0.44586	0.67604	0.64893	0.5371	0.6544	0.67252	0.94161	0.89503	0.88509	0.93026	0.8466	0.80921	0.79538	0.98356	0.99238	0.96721	0.98138	0.993	1	0.90325	0.94559	0.83389	0.88136	0.84888	0.85615	0.85533	0.94852	0.9249	0.95167	0.94951	0.94994	0.94994
B-cfh	0.42285	0.59974	0.56901	0.79183	0.76763	0.77067	0.54754	0.5297	0.50426	0.85832	0.65666	0.88605	0.67793	0.56241	0.5689	0.66004	0.7076	0.62563	0.80566	0.82242	0.66866	0.65804	0.69418	0.77579	0.77246	0.80987	0.79461	0.65695	0.5507	0.57521	0.94433	0.86249	0.91182	0.94889	0.86576	0.90325	1	0.93394	0.9441	0.86364	0.89519	0.8822	0.88806	0.89561	0.87031	0.88719	0.88331	0.88393	0.88393
K-mbl-h2	0.64996	0.83624	0.75582	0.8899	0.92211	0.8704	0.64129	0.53289	0.29608	0.67379	0.5049	0.79761	0.55447	0.59551	0.60332	0.48213	0.62147	0.47107	0.64426	0.59315	0.51894	0.55352	0.56633	0.80198	0.77107	0.77523	0.77535	0.65094	0.59229	0.58471	0.93462	0.89956	0.96989	0.97456	0.93125	0.94559	0.93394	1	0.84677	0.80848	0.79034	0.7842	0.78781	0.83302	0.79079	0.83683	0.8312	0.83206	0.83206
K-c8g	0.45096	0.54003	0.38082	0.60488	0.6437	0.61693	0.32265	0.38121	0.44301	0.78098	0.48213	0.71761	0.75638	0.66489	0.71591	0.82063	0.88853	0.83956	0.89113	0.89083	0.86698	0.79532	0.84999	0.75672	0.80596	0.86059	0.78846	0.67428	0.54199	0.64701	0.9122	0.80942	0.84731	0.89747	0.77229	0.83389	0.9441	0.84677	1	0.94451	0.97296	0.96424	0.96683	0.86406	0.84899	0.88086	0.87605	0.87625	0.87625
S-masp3	0.42896	0.61258	0.49647	0.63933	0.70891	0.50793	0.27197	0.53772	0.51052	0.5907	0.37563	0.65964	0.68012	0.80769	0.7742	0.78269	0.82473	0.77469	0.88403	0.84325	0.8623	0.89615	0.93149	0.89765	0.94151	0.96879	0.89488	0.81883	0.76358	0.83915	0.94062	0.89136	0.8717	0.89185	0.82748	0.88136	0.86364	0.80848	0.94451	1	0.97396	0.98735	0.99016	0.91614	0.91314	0.94765	0.94207	0.9417	0.9417
K-5ht1aα	0.39804	0.49714	0.40159	0.59721	0.64167	0.5606	0.33651	0.45544	0.5028	0.67248	0.5064	0.696	0.64498	0.66406	0.66349	0.88218	0.85843	0.82778	0.86642	0.89102	0.8629	0.82367	0.89333	0.82119	0.8556	0.90075	0.88091	0.80708	0.66153	0.78758	0.91921	0.85139	0.81374	0.8867	0.79619	0.84888	0.89519	0.79034	0.97296	0.97396	1	0.99669	0.99118	0.91627	0.91172	0.93405	0.93337	0.93341	0.93341
K-cfp2	0.37999	0.5152	0.42364	0.60373	0.65183	0.52315	0.30212	0.49538	0.53185	0.64823	0.47022	0.68814	0.66067	0.71603	0.69695	0.85786	0.84465	0.81433	0.88424	0.89081	0.87162	0.86169	0.92	0.85175	0.89105	0.93114	0.8918	0.81859	0.70585	0.81395	0.92601	0.86413	0.82645	0.88193	0.80171	0.85615	0.8822	0.7842	0.96424	0.98735	0.99669	1	0.9977	0.92319	0.92179	0.945	0.94278	0.94262	0.94262
K-cfi	0.35756	0.52057	0.42674	0.60776	0.6505	0.50282	0.27212	0.51359	0.5586	0.66952	0.45399	0.69822	0.70305	0.74833	0.72474	0.83163	0.83894	0.80919	0.91119	0.90428	0.88197	0.88612	0.93335	0.85746	0.9041	0.94433	0.87913	0.7957	0.70874	0.79766	0.92928	0.86137	0.83929	0.87815	0.7967	0.85533	0.88806	0.78781	0.96683	0.99016	0.99118	0.9977	1	0.92071	0.9204	0.94349	0.93933	0.93904	0.93904
B-c3-3	0.28706	0.55866	0.67417	0.81945	0.79827	0.63144	0.55404	0.75427	0.67001	0.63603	0.67048	0.86244	0.4872	0.62313	0.49794	0.69301	0.59024	0.53612	0.77032	0.80498	0.63288	0.74092	0.7808	0.93912	0.90753	0.91625	0.97225	0.90341	0.83436	0.84999	0.96747	0.96193	0.87888	0.92445	0.92875	0.94852	0.89561	0.83302	0.86406	0.91614	0.91627	0.92319	0.92071	1	0.99699	0.99496	0.99606	0.99614	0.99614
K-c3-1a	0.22474	0.51065	0.64419	0.78753	0.75982	0.57195	0.51006	0.76959	0.71284	0.62191	0.66366	0.84965	0.48708	0.63003	0.48947	0.69828	0.57555	0.53644	0.78294	0.8215	0.64369	0.76338	0.80169	0.938	0.91174	0.92129	0.97061	0.90724	0.84888	0.86147	0.95006	0.94561	0.85042	0.8935	0.90241	0.9249	0.87031	0.79079	0.84899	0.91314	0.91172	0.92179	0.9204	0.99699	1	0.99221	0.99331	0.99321	0.99321
K-il1β2	0.3318	0.59673	0.66436	0.7979	0.80259	0.60627	0.4988	0.7309	0.63789	0.60416	0.59487	0.8171	0.52032	0.68641	0.57162	0.70777	0.63764	0.58003	0.79441	0.80542	0.68194	0.78768	0.82401	0.9562	0.93871	0.94709	0.97622	0.90968	0.85274	0.87735	0.97495	0.96768	0.89274	0.92876	0.92625	0.95167	0.88719	0.83683	0.88086	0.94765	0.93405	0.945	0.94349	0.99496	0.99221	1	0.9995	0.99944	0.99944
S-cd59-2	0.3306	0.58605	0.66198	0.79619	0.79947	0.61275	0.51436	0.72746	0.63393	0.59752	0.60991	0.81707	0.49829	0.66577	0.55025	0.71679	0.63259	0.57634	0.78089	0.80059	0.6721	0.77338	0.81455	0.95154	0.92967	0.93803	0.98065	0.91859	0.8505	0.88162	0.97098	0.96663	0.88321	0.92702	0.92635	0.94951	0.88331	0.8312	0.87605	0.94207	0.93337	0.94278	0.93933	0.99606	0.99331	0.9995	1	1	1
S-tph2	0.33202	0.58653	0.66249	0.79695	0.80019	0.61483	0.51649	0.72675	0.63266	0.59797	0.61122	0.81764	0.49725	0.66419	0.54912	0.71711	0.63268	0.57613	0.77986	0.80002	0.67121	0.77183	0.81331	0.95108	0.92883	0.93722	0.98074	0.91869	0.84963	0.88116	0.97118	0.96687	0.88341	0.92773	0.92696	0.94994	0.88393	0.83206	0.87625	0.9417	0.93341	0.94262	0.93904	0.99614	0.99321	0.99944	1	1	1
S-pomcα	0.33202	0.58653	0.66249	0.79695	0.80019	0.61483	0.51649	0.72675	0.63266	0.59797	0.61122	0.81764	0.49725	0.66419	0.54912	0.71711	0.63268	0.57613	0.77986	0.80002	0.67121	0.77183	0.81331	0.95108	0.92883	0.93722	0.98074	0.91869	0.84963	0.88116	0.97118	0.96687	0.88341	0.92773	0.92696	0.94994	0.88393	0.83206	0.87625	0.9417	0.93341	0.94262	0.93904	0.99614	0.99321	0.99944	1	1	1
B-cfp1	0.33202	0.58653	0.66249	0.79695	0.80019	0.61483	0.51649	0.72675	0.63266	0.59797	0.61122	0.81764	0.49725	0.66419	0.54912	0.71711	0.63268	0.57613	0.77986	0.80002	0.67121	0.77183	0.81331	0.95108	0.92883	0.93722	0.98074	0.91869	0.84963	0.88116	0.97118	0.96687	0.88341	0.92773	0.92696	0.94994	0.88393	0.83206	0.87625	0.9417	0.93341	0.94262	0.93904	0.99614	0.99321	0.99944	1	1	1
B-masp2	0.33202	0.58653	0.66249	0.79695	0.80019	0.61483	0.51649	0.72675	0.63266	0.59797	0.61122	0.81764	0.49725	0.66419	0.54912	0.71711	0.63268	0.57613	0.77986	0.80002	0.67121	0.77183	0.81331	0.95108	0.92883	0.93722	0.98074	0.91869	0.84963	0.88116	0.97118	0.96687	0.88341	0.92773	0.92696	0.94994	0.88393	0.83206	0.87625	0.9417	0.93341	0.94262	0.93904	0.99614	0.99321	0.99944	1	1	1
B-mrap1	0.33202	0.58653	0.66249	0.79695	0.80019	0.61483	0.51649	0.72675	0.63266	0.59797	0.61122	0.81764	0.49725	0.66419	0.54912	0.71711	0.63268	0.57613	0.77986	0.80002	0.67121	0.77183	0.81331	0.95108	0.92883	0.93722	0.98074	0.91869	0.84963	0.88116	0.97118	0.96687	0.88341	0.92773	0.92696	0.94994	0.88393	0.83206	0.87625	0.9417	0.93341	0.94262	0.93904	0.99614	0.99321	0.99944	1	1	1
B-cyp21	0.33202	0.58653	0.66249	0.79695	0.80019	0.61483	0.51649	0.72675	0.63266	0.59797	0.61122	0.81764	0.49725	0.66419	0.54912	0.71711	0.63268	0.57613	0.77986	0.80002	0.67121	0.77183	0.81331	0.95108	0.92883	0.93722	0.98074	0.91869	0.84963	0.88116	0.97118	0.96687	0.88341	0.92773	0.92696	0.94994	0.88393	0.83206	0.87625	0.9417	0.93341	0.94262	0.93904	0.99614	0.99321	0.99944	1	1	1
S-mrβ	0.35337	0.57005	0.641	0.79059	0.79218	0.65241	0.55104	0.68803	0.6044	0.61923	0.64743	0.82464	0.48047	0.61611	0.51901	0.7501	0.65253	0.5961	0.76496	0.8038	0.66856	0.73931	0.79352	0.92605	0.89906	0.91252	0.97711	0.91608	0.81197	0.86454	0.96843	0.95902	0.87262	0.93608	0.92515	0.94649	0.89844	0.8394	0.88925	0.93485	0.94329	0.946	0.9387	0.99443	0.98865	0.99427	0.99653	0.99673	0.99673
K-c8	0.32473	0.56724	0.6578	0.79314	0.79295	0.62089	0.53754	0.7233	0.62993	0.58815	0.63381	0.81774	0.46435	0.63252	0.51511	0.72739	0.62131	0.56753	0.75932	0.7925	0.65451	0.74994	0.79797	0.9427	0.914	0.92228	0.98519	0.9296	0.84566	0.88526	0.96305	0.96307	0.86705	0.92214	0.92468	0.94435	0.87611	0.82077	0.86639	0.93089	0.92971	0.93682	0.93061	0.99621	0.99359	0.99689	0.99887	0.99895	0.99895
K-c3-1b2	0.3456	0.59665	0.66861	0.80487	0.80857	0.63038	0.5278	0.72229	0.62321	0.60531	0.61524	0.82285	0.49921	0.66068	0.55	0.71514	0.63593	0.57586	0.77751	0.79724	0.66813	0.76517	0.80695	0.94952	0.92604	0.93458	0.97934	0.91504	0.84313	0.87488	0.97509	0.96963	0.89024	0.93513	0.93256	0.95503	0.89154	0.84287	0.88044	0.94128	0.93403	0.94224	0.93854	0.99632	0.99183	0.99921	0.99973	0.99978	0.99978
K-c7-1	0.35147	0.60145	0.67606	0.81372	0.81539	0.64411	0.54242	0.72281	0.61911	0.61138	0.62492	0.83057	0.49519	0.652	0.54266	0.71057	0.63168	0.56907	0.77174	0.79317	0.65916	0.75494	0.79707	0.9475	0.92128	0.92956	0.97844	0.91271	0.83819	0.86869	0.97698	0.97165	0.89388	0.93988	0.93754	0.95877	0.89671	0.8501	0.88028	0.93727	0.93163	0.93885	0.93494	0.99685	0.9912	0.99847	0.99915	0.99924	0.99924
K-il1β1	0.29831	0.61147	0.70335	0.79596	0.80763	0.53676	0.46037	0.78836	0.65696	0.5098	0.52977	0.77459	0.47723	0.72787	0.5755	0.64138	0.56939	0.51149	0.76435	0.75287	0.6431	0.80099	0.82168	0.98401	0.96408	0.95891	0.97983	0.92712	0.91842	0.91592	0.95228	0.96801	0.87762	0.89148	0.91834	0.93932	0.82258	0.79419	0.81851	0.93	0.88979	0.91104	0.91172	0.97958	0.98198	0.98957	0.98805	0.98772	0.98772
S-c8b	0.31228	0.59661	0.67959	0.77571	0.79434	0.53947	0.46256	0.76039	0.63685	0.49787	0.53327	0.75794	0.45924	0.71038	0.56672	0.67852	0.59244	0.53831	0.75718	0.75616	0.65637	0.79598	0.82695	0.97557	0.95557	0.95311	0.98714	0.94221	0.9104	0.92937	0.948	0.9639	0.86252	0.89054	0.91246	0.93322	0.81829	0.78496	0.82578	0.93565	0.90338	0.92207	0.91931	0.97997	0.98251	0.99073	0.99055	0.99028	0.99028
K-cfh	0.34215	0.58281	0.60288	0.75263	0.76788	0.58267	0.43583	0.67682	0.62424	0.6347	0.5595	0.79389	0.58592	0.71585	0.62676	0.74976	0.70459	0.65423	0.84142	0.84583	0.75009	0.82806	0.86686	0.93867	0.94062	0.95863	0.95742	0.88354	0.81949	0.86125	0.97396	0.94771	0.88987	0.92539	0.89904	0.93503	0.89994	0.83413	0.91781	0.97174	0.96163	0.9716	0.97172	0.98468	0.98254	0.99502	0.99321	0.99307	0.99307
S-mrα	0.28638	0.51625	0.5894	0.73554	0.73815	0.56285	0.46689	0.69394	0.65046	0.59592	0.61102	0.79127	0.50078	0.65007	0.53945	0.77036	0.65934	0.62296	0.79762	0.83372	0.70996	0.79118	0.84289	0.92886	0.91619	0.93218	0.97548	0.92146	0.83356	0.88803	0.94911	0.93778	0.83972	0.89732	0.88676	0.91509	0.86553	0.78508	0.8817	0.94615	0.94899	0.95696	0.95157	0.9893	0.99173	0.99341	0.99502	0.99494	0.99494
K-il4	0.34577	0.5374	0.61487	0.7846	0.77427	0.68102	0.58014	0.65949	0.5986	0.66004	0.69563	0.84555	0.47592	0.56316	0.48005	0.76873	0.65745	0.60438	0.75701	0.81585	0.65944	0.70555	0.76869	0.89394	0.863	0.88256	0.96226	0.89694	0.76567	0.82906	0.96072	0.94259	0.85831	0.93629	0.91519	0.93594	0.91504	0.8415	0.89761	0.91838	0.94447	0.94093	0.93187	0.98947	0.98173	0.98349	0.987	0.98737	0.98737
K-c3-1b1	0.33315	0.57252	0.72229	0.85035	0.82984	0.69802	0.66336	0.74858	0.60516	0.57352	0.71451	0.85578	0.35695	0.52817	0.39832	0.67035	0.52946	0.4616	0.66323	0.72069	0.53337	0.63665	0.68974	0.92056	0.85897	0.85852	0.98044	0.93061	0.82716	0.85509	0.9471	0.96588	0.85508	0.92482	0.94914	0.95158	0.86731	0.83146	0.81273	0.86636	0.8768	0.8779	0.86706	0.98748	0.97911	0.97581	0.98079	0.98121	0.98121
B-c8b	0.16352	0.348	0.54498	0.71515	0.66069	0.59448	0.59993	0.68258	0.67553	0.6047	0.79461	0.83558	0.32476	0.40689	0.2795	0.76487	0.52672	0.5121	0.66653	0.78935	0.55677	0.61313	0.69335	0.82668	0.77258	0.79139	0.94086	0.90604	0.74523	0.81514	0.86799	0.86977	0.71981	0.83068	0.83771	0.84648	0.82122	0.70213	0.79234	0.82137	0.87553	0.86839	0.8527	0.9576	0.96145	0.93543	0.94461	0.94499	0.94499
B-mbl-h2	0.11044	0.38463	0.57722	0.75554	0.68379	0.56066	0.53332	0.75672	0.77024	0.69175	0.76894	0.89443	0.46608	0.51759	0.3753	0.70307	0.52606	0.50964	0.76689	0.85045	0.60196	0.70188	0.75002	0.86859	0.8345	0.85405	0.92865	0.85971	0.77279	0.78502	0.90673	0.88961	0.78658	0.84912	0.85181	0.87326	0.86843	0.7424	0.82593	0.85395	0.88397	0.88602	0.88404	0.97809	0.98423	0.95814	0.96153	0.96157	0.96157
K-cd59-1	0.19559	0.42842	0.57267	0.76202	0.70809	0.61764	0.55337	0.70404	0.70883	0.71434	0.76105	0.89025	0.49008	0.52278	0.41303	0.7439	0.59261	0.56488	0.77708	0.85798	0.6366	0.70197	0.75892	0.86566	0.83525	0.85967	0.93414	0.86061	0.74617	0.78267	0.92996	0.90348	0.81426	0.8871	0.87118	0.89479	0.9039	0.787	0.86984	0.88034	0.91695	0.91414	0.90972	0.98391	0.98402	0.96732	0.9708	0.97102	0.97102
B-c4bp	0.55371	0.57637	0.44737	0.29317	0.504	0.18142	0.14798	0.26693	-0.090847	-0.37361	-0.19595	-0.0565	-0.098676	0.51214	0.43467	0.34479	0.34265	0.2617	0.13006	0.033613	0.30168	0.40149	0.433	0.58922	0.57079	0.51856	0.59004	0.69279	0.68123	0.79206	0.41291	0.5344	0.38163	0.40512	0.48271	0.466	0.13127	0.30465	0.26389	0.50933	0.40454	0.43622	0.40966	0.40446	0.40262	0.46637	0.4699	0.46955	0.46955
B-tph2	0.3998	0.30422	0.10221	0.18635	0.33911	0.21563	0.036651	0.14586	0.1967	0.17238	0.12242	0.19373	0.34077	0.55468	0.58141	0.89012	0.81275	0.82707	0.59934	0.61908	0.80678	0.70925	0.8115	0.60745	0.66667	0.70255	0.71349	0.75292	0.56601	0.81179	0.6034	0.58463	0.45354	0.56563	0.48935	0.53559	0.48211	0.40848	0.70459	0.80104	0.81345	0.81722	0.79173	0.63405	0.64563	0.68412	0.68926	0.68892	0.68892
B-clec14a	0.42494	0.28101	0.014354	0.070687	0.2548	0.12822	-0.072578	0.02733	0.075932	0.0638	-0.026561	0.046682	0.30919	0.53926	0.5945	0.83618	0.80002	0.81592	0.5294	0.52473	0.78403	0.66541	0.76317	0.5159	0.59125	0.62613	0.6105	0.66246	0.48659	0.74666	0.50163	0.48264	0.36611	0.46862	0.38386	0.43259	0.37276	0.31995	0.62579	0.7297	0.73099	0.73679	0.71114	0.5161	0.52751	0.57692	0.58085	0.5804	0.5804
S-cfb2	0.20077	0.21967	0.19469	0.11158	0.26004	-0.049875	-0.016002	0.28881	0.18459	-0.28222	-0.053747	-0.026157	-0.053278	0.4565	0.33697	0.55518	0.38129	0.40385	0.27092	0.26613	0.44887	0.52484	0.58827	0.5583	0.56816	0.54707	0.62454	0.74662	0.68752	0.84437	0.36836	0.46144	0.23041	0.29942	0.35859	0.36378	0.10864	0.11891	0.30219	0.54643	0.49293	0.52327	0.49521	0.45828	0.48755	0.50832	0.51629	0.5154	0.5154
S-serpin1	0.25591	0.19162	0.2339	0.24097	0.34305	0.21282	0.26738	0.29416	0.22368	-0.069588	0.27721	0.18816	-0.090064	0.28455	0.19606	0.74179	0.46369	0.48216	0.29103	0.38934	0.45436	0.44492	0.56271	0.57838	0.54615	0.54417	0.74164	0.85288	0.6451	0.86282	0.48569	0.56251	0.30023	0.45531	0.48944	0.48313	0.30027	0.26126	0.44515	0.60469	0.62905	0.63168	0.58909	0.59997	0.61778	0.62242	0.63869	0.63871	0.63871
K-mrap2	0.36117	-0.061376	-0.35147	-0.19189	-0.061058	0.18098	-0.019161	-0.39716	-0.17363	0.16765	0.11298	-0.053542	0.15987	0.039204	0.24022	0.85341	0.75245	0.80336	0.295	0.41894	0.61253	0.27233	0.43323	0.072791	0.1347	0.21253	0.29064	0.33853	-0.032347	0.33015	0.22403	0.14515	0.056884	0.2613	0.094485	0.13672	0.2731	0.13963	0.50197	0.42535	0.55089	0.51032	0.46918	0.2451	0.24263	0.27334	0.28637	0.28709	0.28709
S-cfp1	0.22607	-0.18167	-0.3291	-0.30377	-0.16227	-0.025529	-0.031227	-0.34731	-0.24185	-0.25976	-0.0064271	-0.28068	-0.25536	-0.12009	-0.023887	0.66427	0.42776	0.49525	-0.027288	0.11319	0.31824	0.0763	0.23536	0.0020562	0.014044	0.049154	0.23654	0.37989	0.046733	0.39299	0.0061971	0.028108	-0.1833	0.029343	-0.030266	-0.027627	-0.062335	-0.13638	0.16586	0.20965	0.30498	0.2785	0.22406	0.09544	0.10791	0.12288	0.14298	0.14348	0.14348
S-il2	0.62822	0.44805	-0.13003	-0.12801	0.12271	0.022441	-0.40433	-0.35888	-0.37579	-0.00045254	-0.56927	-0.27879	0.52239	0.5942	0.81213	0.3469	0.724	0.66779	0.38207	0.18565	0.64506	0.48208	0.48347	0.1609	0.31078	0.34399	0.079425	0.046621	0.043405	0.19957	0.21913	0.13193	0.28032	0.2346	0.07758	0.14933	0.177	0.25835	0.41464	0.43288	0.35898	0.37163	0.37784	0.049584	0.03154	0.14046	0.12526	0.12467	0.12467
S-sod3	0.40574	0.32741	-0.10019	-0.17687	0.071754	-0.21978	-0.49298	-0.14995	-0.17454	-0.24518	-0.59603	-0.34801	0.34523	0.66077	0.73845	0.37699	0.59228	0.58675	0.36052	0.18189	0.62876	0.58955	0.59072	0.29248	0.42894	0.43734	0.22062	0.2616	0.31257	0.45817	0.19399	0.17774	0.18838	0.14414	0.072537	0.13343	0.021038	0.080941	0.30401	0.46462	0.35719	0.39371	0.39423	0.11924	0.13153	0.21577	0.20482	0.20342	0.20342
S-crhr	0.14893	-0.19775	-0.52967	-0.53384	-0.34133	-0.356	-0.50144	-0.46881	-0.26197	-0.31095	-0.41231	-0.50611	0.032567	0.15037	0.28202	0.54584	0.50771	0.59982	0.12286	0.1327	0.49821	0.28128	0.37671	-0.071169	0.04243	0.087821	0.039425	0.14916	-0.023058	0.27368	-0.10586	-0.1351	-0.23758	-0.13441	-0.23967	-0.19116	-0.18785	-0.26726	0.1336	0.20853	0.23244	0.23243	0.20468	-0.074658	-0.04906	-0.0096129	-0.0040639	-0.0047704	-0.0047704
B-5ht1aβ	0.52302	0.24878	-0.12107	-0.22297	0.042413	-0.084762	-0.24739	-0.30226	-0.41539	-0.44599	-0.48317	-0.45149	-0.053013	0.31784	0.42148	0.42953	0.49482	0.47894	0.044638	-0.032457	0.40482	0.27796	0.34831	0.15857	0.22382	0.22274	0.21237	0.32799	0.20983	0.46173	0.076398	0.11483	0.022009	0.089033	0.044552	0.062841	-0.10145	-0.0058774	0.16564	0.31246	0.26616	0.27733	0.24566	0.041761	0.042956	0.122	0.12554	0.1252	0.1252
S-clec4m	0.49571	0.20298	-0.2417	-0.3822	-0.1039	-0.22769	-0.42414	-0.46699	-0.58002	-0.55396	-0.71218	-0.64379	-0.060647	0.26542	0.40951	0.1986	0.37445	0.35319	-0.085037	-0.21837	0.28307	0.15098	0.18555	-0.043071	0.046408	0.041485	-0.046398	0.057724	0.011211	0.22126	-0.12586	-0.10046	-0.12024	-0.10518	-0.16015	-0.13801	-0.28105	-0.14815	-0.014563	0.11543	0.043799	0.059419	0.038163	-0.20405	-0.2064	-0.11577	-0.11773	-0.11825	-0.11825
B-pomcα	0.037373	0.27898	-0.0039688	-0.050829	0.077135	-0.3707	-0.62618	0.17251	0.24769	0.019885	-0.52237	-0.10298	0.64842	0.85114	0.81982	0.1338	0.41582	0.43418	0.59142	0.35274	0.63025	0.76488	0.67211	0.38208	0.547	0.55268	0.17371	0.12456	0.39783	0.33601	0.25111	0.19755	0.29944	0.1248	0.078847	0.16362	0.11102	0.10813	0.30603	0.46546	0.30728	0.36967	0.41006	0.17832	0.20735	0.25866	0.23448	0.23208	0.23208
K-cat	-0.014695	-0.013151	-0.22276	-0.20088	-0.066563	-0.35105	-0.50492	0.052657	0.27559	-0.028539	-0.25085	-0.12187	0.40288	0.60574	0.588	0.61631	0.59505	0.6918	0.56624	0.51271	0.76207	0.7456	0.77901	0.37401	0.51064	0.54693	0.37768	0.42351	0.4266	0.58268	0.264	0.22722	0.13582	0.14401	0.077806	0.15319	0.11873	-0.0086268	0.40928	0.56489	0.52007	0.55418	0.55436	0.31496	0.35983	0.38226	0.37747	0.37564	0.37564
K-clec14a	-0.38155	-0.21096	-0.32365	-0.32688	-0.27603	-0.64681	-0.74529	0.11308	0.42727	-0.032533	-0.36662	-0.17526	0.46376	0.5774	0.49678	0.26386	0.2932	0.42699	0.52191	0.42187	0.58819	0.68218	0.639	0.20652	0.36766	0.39657	0.10763	0.11617	0.29971	0.30206	0.048488	-0.0041531	-0.026853	-0.12153	-0.15917	-0.074319	-0.068622	-0.22745	0.1694	0.32586	0.24267	0.29562	0.32383	0.10512	0.16609	0.16159	0.14786	0.14523	0.14523
B-cd93	0.23876	0.70226	0.75037	0.63011	0.69979	0.16509	0.13153	0.76985	0.43712	0.017554	-0.041812	0.36664	0.31418	0.82752	0.60796	0.045223	0.16354	0.069408	0.45746	0.26544	0.31177	0.65392	0.56216	0.82694	0.82451	0.75858	0.64156	0.61479	0.88677	0.71882	0.62121	0.70656	0.68268	0.53513	0.65524	0.66084	0.36895	0.51048	0.35556	0.60181	0.41951	0.48366	0.50701	0.58858	0.59605	0.6301	0.61616	0.61479	0.61479
S-cfi	0.0032223	0.3762	0.45314	0.25996	0.35162	-0.22368	-0.14807	0.5959	0.35134	-0.34062	-0.26228	0.012113	0.053732	0.66568	0.41768	-0.0069053	-0.0026434	-0.022098	0.24328	0.081028	0.20306	0.53809	0.46216	0.60793	0.62112	0.55069	0.46014	0.52	0.78931	0.67358	0.30285	0.42459	0.308	0.18374	0.33361	0.33445	-0.0089317	0.099311	0.067121	0.38571	0.20474	0.27709	0.2904	0.34054	0.37389	0.39184	0.38308	0.38116	0.38116
S-c9	-0.16399	0.21581	0.4013	0.38227	0.38422	-0.07817	-0.0057718	0.74998	0.74274	0.10533	0.20339	0.39418	0.28346	0.6797	0.42078	0.42542	0.25969	0.30342	0.59852	0.56725	0.50899	0.77414	0.75785	0.78302	0.8018	0.78013	0.73781	0.76156	0.89338	0.84518	0.57234	0.63098	0.46169	0.42302	0.5155	0.54171	0.34598	0.26918	0.42746	0.66752	0.57916	0.63206	0.6409	0.686	0.73203	0.70961	0.70676	0.70502	0.70502
B-cfi	-0.21324	0.34502	0.604	0.54568	0.49234	-0.03026	0.063486	0.90323	0.78131	0.15507	0.1845	0.49369	0.31811	0.69555	0.39019	0.056675	0.0056483	-0.00052337	0.52426	0.42208	0.27863	0.66465	0.57329	0.76686	0.76259	0.71366	0.61223	0.5801	0.86635	0.65264	0.54476	0.61286	0.53656	0.40009	0.53744	0.55036	0.33653	0.33254	0.29519	0.52382	0.3845	0.44897	0.4797	0.60922	0.64409	0.61965	0.60855	0.60675	0.60675
B-c9	-0.485	0.047613	0.41095	0.33811	0.23804	-0.2546	-0.04833	0.83271	0.80958	0.027389	0.17644	0.36274	0.14055	0.48314	0.14409	-0.037685	-0.19947	-0.14779	0.36595	0.31824	0.12113	0.51055	0.42516	0.57246	0.56105	0.51346	0.4499	0.45361	0.73705	0.52026	0.31419	0.39548	0.2687	0.14933	0.31048	0.31535	0.115	0.056654	0.076767	0.31061	0.1957	0.2589	0.2868	0.43982	0.49133	0.43635	0.4295	0.42752	0.42752
S-crf	-0.28791	0.21215	0.45195	0.3527	0.32851	-0.22426	-0.097471	0.79602	0.71019	-0.039	0.035811	0.29266	0.20622	0.64965	0.34091	0.052756	-0.03658	-0.0094311	0.43216	0.33325	0.25907	0.63342	0.55119	0.67051	0.68136	0.63074	0.53149	0.54457	0.82793	0.65215	0.39766	0.48249	0.36364	0.23773	0.3835	0.39705	0.15163	0.13935	0.17106	0.44188	0.29767	0.36736	0.39253	0.48862	0.5355	0.51003	0.50093	0.49882	0.49882
K-sertβ	0.090666	-0.43011	-0.79372	-0.7328	-0.59076	-0.33286	-0.49524	-0.80611	-0.48875	-0.22614	-0.37318	-0.60149	-0.048915	-0.23088	0.018958	0.4094	0.39296	0.49612	-0.093039	-0.021448	0.29226	-0.070726	0.043348	-0.46756	-0.3596	-0.28698	-0.30889	-0.22552	-0.48835	-0.16639	-0.37032	-0.45275	-0.48081	-0.34071	-0.50697	-0.46316	-0.29872	-0.41302	-0.026332	-0.10386	-0.0041561	-0.036071	-0.066226	-0.36412	-0.35398	-0.32452	-0.31621	-0.31608	-0.31608
K-mrβ	-0.083473	-0.24525	-0.68132	-0.70691	-0.56422	-0.66572	-0.934	-0.57293	-0.28055	-0.22055	-0.79221	-0.6463	0.36282	0.26255	0.42944	-0.0084738	0.26931	0.35577	0.13852	-0.018891	0.36835	0.2368	0.19633	-0.35407	-0.15682	-0.11026	-0.46051	-0.46354	-0.34818	-0.27042	-0.37372	-0.48155	-0.34002	-0.43484	-0.574	-0.48907	-0.36438	-0.42076	-0.099365	-0.085076	-0.14431	-0.12007	-0.095921	-0.45299	-0.42824	-0.37929	-0.3963	-0.39802	-0.39802
K-sod3	-0.20219	-0.43698	-0.80825	-0.85681	-0.73067	-0.77411	-0.9507	-0.67329	-0.35367	-0.37236	-0.79754	-0.77765	0.14467	0.045812	0.20413	-0.067959	0.11586	0.23151	-0.05521	-0.16066	0.20635	0.052624	0.031732	-0.51875	-0.34269	-0.29924	-0.57753	-0.53773	-0.46381	-0.35986	-0.55843	-0.64264	-0.55419	-0.61314	-0.73099	-0.66238	-0.54795	-0.61884	-0.282	-0.26575	-0.29838	-0.28089	-0.26678	-0.59585	-0.56483	-0.53252	-0.54355	-0.54511	-0.54511
K-hsd11β2	0.10721	-0.15781	-0.59422	-0.66561	-0.45299	-0.56836	-0.784	-0.56438	-0.38486	-0.42174	-0.76472	-0.70774	0.14028	0.24924	0.40069	0.19679	0.36208	0.43604	0.056508	-0.060201	0.39847	0.2423	0.25809	-0.22619	-0.065434	-0.033311	-0.24981	-0.17629	-0.17072	0.016066	-0.29375	-0.3405	-0.31965	-0.33547	-0.4426	-0.38005	-0.3749	-0.38898	-0.057983	0.028088	-0.02156	-0.0012428	-0.0038162	-0.3366	-0.3127	-0.25243	-0.25965	-0.26101	-0.26101
S-c1q	0.090448	-0.11627	-0.55497	-0.69048	-0.48228	-0.63733	-0.83996	-0.59066	-0.49817	-0.53976	-0.92983	-0.81454	0.079209	0.2099	0.35363	-0.11246	0.1507	0.1955	-0.10456	-0.28479	0.18904	0.092602	0.058114	-0.34673	-0.19188	-0.18182	-0.44542	-0.38513	-0.27337	-0.17659	-0.44139	-0.47263	-0.39026	-0.47333	-0.55077	-0.49939	-0.52553	-0.46649	-0.25936	-0.16644	-0.25886	-0.22937	-0.22029	-0.525	-0.50782	-0.43992	-0.45248	-0.45394	-0.45394
K-hsd11β1	-0.14474	-0.46687	-0.8239	-0.63792	-0.6026	-0.3542	-0.63448	-0.66577	-0.14605	0.26394	-0.24873	-0.30452	0.45191	-0.040355	0.21536	0.34544	0.46415	0.58888	0.27308	0.30134	0.47722	0.15232	0.20112	-0.43174	-0.26154	-0.15463	-0.37698	-0.42575	-0.55973	-0.37298	-0.24526	-0.43563	-0.3059	-0.26285	-0.49505	-0.40343	-0.046443	-0.26894	0.16705	-0.012693	0.082785	0.056992	0.065846	-0.27923	-0.26481	-0.25387	-0.25986	-0.26032	-0.26032
S-th	-0.45458	-0.72764	-0.85972	-0.65054	-0.72913	-0.40416	-0.52282	-0.57635	0.014576	0.30512	-0.012548	-0.2054	0.27273	-0.31755	-0.13173	0.22149	0.18394	0.34887	0.13362	0.25474	0.23604	-0.051141	0.0011772	-0.55759	-0.43585	-0.33122	-0.46119	-0.50359	-0.64912	-0.51594	-0.37355	-0.54812	-0.46753	-0.40052	-0.58872	-0.51882	-0.1287	-0.41591	-0.0022964	-0.21444	-0.073719	-0.10841	-0.10058	-0.33484	-0.31064	-0.34891	-0.3489	-0.34914	-0.34914
K-mrα	0.12282	-0.22437	-0.74251	-0.72439	-0.56888	-0.44761	-0.76749	-0.81852	-0.55145	-0.16229	-0.72626	-0.67114	0.2788	0.032366	0.31507	0.01161	0.31983	0.37163	-0.010078	-0.12402	0.27466	0.0025614	0.0013123	-0.52936	-0.35549	-0.2941	-0.57249	-0.58489	-0.60114	-0.4518	-0.43115	-0.56251	-0.38174	-0.41601	-0.6049	-0.53262	-0.33213	-0.3621	-0.09703	-0.18952	-0.19073	-0.19671	-0.18598	-0.55266	-0.55336	-0.49022	-0.50243	-0.50306	-0.50306
S-masp2	0.23516	0.022771	-0.50637	-0.41983	-0.3016	-0.18514	-0.60329	-0.62609	-0.39353	0.18622	-0.55415	-0.34745	0.57854	0.22358	0.51283	0.020254	0.44314	0.44387	0.23303	0.077835	0.394	0.15747	0.12384	-0.33479	-0.15873	-0.091192	-0.43913	-0.54148	-0.50776	-0.43798	-0.16223	-0.3367	-0.057861	-0.1401	-0.35511	-0.26942	-0.0078598	-0.030208	0.14934	-0.001428	-0.015496	-0.021842	0.0061726	-0.34216	-0.35898	-0.28792	-0.3077	-0.30817	-0.30817
K-tnfα2	-0.12704	0.26201	0.31401	0.075796	0.15296	-0.42775	-0.34896	0.45538	0.22937	-0.46045	-0.48419	-0.1842	0.017202	0.56824	0.33732	-0.31748	-0.21957	-0.23291	0.076728	-0.13698	0.011507	0.36812	0.24439	0.36189	0.39504	0.31752	0.14625	0.1931	0.5633	0.37335	0.04225	0.1545	0.11089	-0.078618	0.075298	0.077179	-0.24138	-0.10651	-0.18563	0.11711	-0.090985	-0.01168	0.015917	0.049132	0.083325	0.10172	0.08705	0.084837	0.084837
S-hsd11β1	-0.12709	0.14506	0.052761	-0.1636	-0.042868	-0.58413	-0.59409	0.21659	0.1143	-0.48988	-0.6636	-0.37172	0.11109	0.58266	0.43139	-0.22887	-0.078965	-0.058434	0.11746	-0.10885	0.15213	0.41455	0.3041	0.22444	0.3146	0.26248	0.017962	0.069085	0.40945	0.2889	-0.067126	0.0018045	-0.012059	-0.19353	-0.10234	-0.074317	-0.32311	-0.22849	-0.17614	0.10251	-0.093574	-0.017219	0.010763	-0.076192	-0.036675	-0.0052769	-0.021977	-0.024446	-0.024446
B-c5	-0.52572	-0.028195	0.11535	0.0089531	-0.068646	-0.52916	-0.47325	0.45471	0.49614	-0.047093	-0.29978	0.016281	0.30296	0.44702	0.23228	-0.47525	-0.3401	-0.29883	0.22232	0.040089	-0.017482	0.32909	0.16158	0.15392	0.22255	0.18426	-0.10747	-0.16658	0.27289	-0.034598	-0.056592	-0.045939	0.036692	-0.20703	-0.11116	-0.078755	-0.16313	-0.17129	-0.19454	-0.038746	-0.20151	-0.13138	-0.073344	-0.049779	-0.0085882	-0.03364	-0.056128	-0.058553	-0.058553
B-cd59-2	-0.31996	-0.027196	-0.18219	-0.20442	-0.16699	-0.58539	-0.75278	0.16996	0.39803	0.056431	-0.46515	-0.1166	0.61619	0.68354	0.61198	-0.0030715	0.2047	0.28465	0.53695	0.34253	0.50276	0.66292	0.5529	0.20169	0.37171	0.38712	-0.0088325	-0.066435	0.24909	0.12969	0.062803	-0.0082458	0.092728	-0.097195	-0.13331	-0.044875	-0.025527	-0.11437	0.13864	0.26872	0.13417	0.19687	0.24722	0.040391	0.086593	0.098545	0.074301	0.071572	0.071572
K-cd93	-0.51415	-0.21587	-0.27377	-0.35172	-0.35047	-0.76339	-0.81682	0.11666	0.34201	-0.13503	-0.53852	-0.27017	0.3921	0.47374	0.36421	-0.24387	-0.087921	0.01402	0.29156	0.11305	0.23431	0.43384	0.30681	-0.00068842	0.14694	0.14619	-0.21647	-0.24399	0.1143	-0.051324	-0.18843	-0.22755	-0.14876	-0.35194	-0.34188	-0.27334	-0.28188	-0.35994	-0.1513	-0.0060662	-0.14327	-0.077884	-0.027196	-0.18068	-0.12705	-0.13478	-0.15694	-0.15975	-0.15975
B-c7-2	-0.1817	-0.12303	-0.37351	-0.55485	-0.41306	-0.78225	-0.87302	-0.22606	-0.15493	-0.54408	-0.87597	-0.67232	0.11249	0.36822	0.35414	-0.26572	-0.052502	0.010936	-0.012764	-0.22508	0.13496	0.23434	0.14213	-0.16577	-0.022123	-0.039291	-0.34333	-0.29138	-0.014634	-0.058147	-0.37726	-0.37073	-0.3197	-0.47974	-0.47384	-0.4255	-0.53473	-0.48844	-0.31918	-0.13338	-0.28419	-0.22531	-0.19831	-0.41317	-0.37473	-0.33577	-0.35301	-0.35536	-0.35536
B-pomcβ	-0.13328	0.0023157	-0.30282	-0.42582	-0.31456	-0.65672	-0.85466	-0.18909	-0.097126	-0.27624	-0.83194	-0.50474	0.37956	0.4768	0.50281	-0.33333	0.018534	0.050967	0.14441	-0.11514	0.20434	0.30415	0.17551	-0.13735	0.028677	0.02408	-0.38019	-0.41061	-0.077214	-0.19047	-0.2709	-0.32044	-0.15089	-0.36553	-0.40254	-0.33557	-0.35215	-0.30757	-0.18946	-0.077459	-0.23708	-0.1799	-0.13391	-0.37078	-0.3454	-0.29768	-0.32342	-0.32572	-0.32572
K-crhr	-0.16947	0.072211	-0.096695	-0.30107	-0.19923	-0.65701	-0.72996	0.019246	-0.032309	-0.44977	-0.80353	-0.48123	0.18047	0.47722	0.39837	-0.45637	-0.17739	-0.16305	0.024707	-0.23994	0.035394	0.25595	0.11133	-0.025459	0.090916	0.048973	-0.28309	-0.27601	0.1142	-0.055529	-0.25669	-0.23287	-0.13379	-0.36277	-0.31104	-0.27363	-0.42682	-0.32279	-0.30965	-0.10985	-0.30591	-0.23505	-0.1929	-0.3223	-0.29229	-0.25439	-0.27737	-0.27977	-0.27977
K-pomcα	-0.16947	0.072211	-0.096695	-0.30107	-0.19923	-0.65701	-0.72996	0.019246	-0.032309	-0.44977	-0.80353	-0.48123	0.18047	0.47722	0.39837	-0.45637	-0.17739	-0.16305	0.024707	-0.23994	0.035394	0.25595	0.11133	-0.025459	0.090916	0.048973	-0.28309	-0.27601	0.1142	-0.055529	-0.25669	-0.23287	-0.13379	-0.36277	-0.31104	-0.27363	-0.42682	-0.32279	-0.30965	-0.10985	-0.30591	-0.23505	-0.1929	-0.3223	-0.29229	-0.25439	-0.27737	-0.27977	-0.27977
K-il6b	-0.21865	-0.0044872	0.024735	-0.26654	-0.17258	-0.64555	-0.49975	0.13027	-0.060562	-0.75866	-0.68205	-0.53817	-0.28186	0.24443	0.06382	-0.4837	-0.42562	-0.40728	-0.27183	-0.45257	-0.2383	0.04121	-0.064261	-0.0059349	0.022374	-0.056409	-0.17738	-0.07199	0.25171	0.11279	-0.33717	-0.20701	-0.27467	-0.43173	-0.27526	-0.29002	-0.60376	-0.45691	-0.51806	-0.22994	-0.41177	-0.34291	-0.32718	-0.31351	-0.27671	-0.2623	-0.27157	-0.27356	-0.27356
K-c3ar	-0.4393	-0.19581	0.019467	-0.26948	-0.26528	-0.66241	-0.37337	0.18371	0.01	-0.76767	-0.50595	-0.48217	-0.48579	-0.026013	-0.25983	-0.64434	-0.70455	-0.66653	-0.45658	-0.56523	-0.50687	-0.19468	-0.29982	-0.14072	-0.16388	-0.25121	-0.2802	-0.1656	0.14958	-0.040127	-0.47422	-0.3208	-0.42468	-0.56335	-0.36159	-0.40247	-0.70412	-0.58395	-0.70618	-0.44645	-0.59398	-0.53396	-0.52063	-0.3996	-0.35944	-0.38227	-0.38611	-0.38778	-0.38778
S-c3-3	-0.22968	-0.17509	0.28026	0.16152	0.093928	0.026053	0.45381	0.38143	0.18914	-0.40858	0.38126	0.075426	-0.73944	-0.35497	-0.59608	0.011255	-0.44446	-0.41593	-0.39148	-0.21665	-0.42597	-0.26842	-0.20422	0.153	-0.0083952	-0.070144	0.30501	0.46235	0.36596	0.38381	-0.035532	0.14824	-0.16999	-0.047139	0.15309	0.065728	-0.20482	-0.18421	-0.28536	-0.1218	-0.090707	-0.089777	-0.13095	0.15955	0.18165	0.11764	0.14185	0.14233	0.14233
S-cfh	-0.43704	-0.48016	-0.023837	-0.031102	-0.15152	-0.07366	0.33211	0.22731	0.291	-0.21173	0.51187	0.098763	-0.62825	-0.48963	-0.67669	0.19555	-0.33754	-0.23487	-0.28297	-0.023013	-0.29343	-0.25052	-0.14882	0.00065933	-0.12544	-0.14109	0.22151	0.36295	0.1727	0.25708	-0.10602	0.0094877	-0.30834	-0.13279	-0.0041642	-0.065574	-0.17392	-0.29803	-0.21363	-0.13901	-0.032229	-0.049179	-0.091201	0.13008	0.1642	0.073913	0.10097	0.10147	0.10147
S-c1r/c1s	0.070479	-0.063452	0.017833	-0.18814	-0.059423	-0.23074	0.00071393	-0.0077924	-0.21643	-0.75357	-0.22531	-0.42545	-0.6511	-0.10617	-0.22041	0.099756	-0.15588	-0.13176	-0.38936	-0.34537	-0.17108	-0.11278	-0.04718	0.063635	0.0019893	-0.053322	0.17153	0.37584	0.2965	0.43842	-0.17058	-0.0015192	-0.27693	-0.18135	-0.047947	-0.10125	-0.42368	-0.32602	-0.2984	-0.061067	-0.093767	-0.076879	-0.12149	-0.055241	-0.032213	-0.027519	-0.010203	-0.01041	-0.01041
B-sertβ	0.17657	-0.029733	-0.16458	-0.41273	-0.21176	-0.39572	-0.29655	-0.2884	-0.49336	-0.88335	-0.61389	-0.71701	-0.55128	-0.042867	-0.059733	-0.073358	-0.12612	-0.11726	-0.45587	-0.51501	-0.16192	-0.15286	-0.12394	-0.1382	-0.1381	-0.18903	-0.10741	0.079996	0.073534	0.21062	-0.35953	-0.22503	-0.38895	-0.35752	-0.27299	-0.30569	-0.59586	-0.44159	-0.41284	-0.19103	-0.26571	-0.24177	-0.2743	-0.32846	-0.31282	-0.27111	-0.26294	-0.26347	-0.26347
K-il1β3	-0.041279	-0.14624	-0.12621	-0.40015	-0.26083	-0.49333	-0.27721	-0.14992	-0.35215	-0.93082	-0.5418	-0.67904	-0.66241	-0.1255	-0.22665	-0.21624	-0.34901	-0.31896	-0.53484	-0.57212	-0.32189	-0.22591	-0.2174	-0.15763	-0.1843	-0.25053	-0.13911	0.058255	0.10992	0.17619	-0.43334	-0.2696	-0.46927	-0.45666	-0.31695	-0.36388	-0.68665	-0.54838	-0.55465	-0.304	-0.38572	-0.35411	-0.38214	-0.35653	-0.32958	-0.31619	-0.30683	-0.30759	-0.30759
B-il6b	-0.16097	-0.22429	0.0020003	-0.067162	-0.034805	-0.16164	0.10099	0.20801	0.2061	-0.38114	0.18222	-0.07425	-0.45461	-0.067202	-0.23174	0.42381	0.0047754	0.092096	-0.071457	0.079243	0.068479	0.11583	0.21784	0.24336	0.18445	0.16448	0.42035	0.59354	0.43901	0.60302	0.058408	0.18286	-0.14744	0.0022545	0.10812	0.075814	-0.13871	-0.20694	-0.020262	0.17311	0.20633	0.214	0.17018	0.25425	0.29473	0.25571	0.27705	0.27675	0.27675
K-tnfα1	-0.062534	0.115	0.21869	-0.012844	0.097967	-0.36454	-0.18303	0.34866	0.13378	-0.62719	-0.32342	-0.26108	-0.30203	0.34216	0.11887	-0.00043843	-0.13472	-0.11415	-0.062315	-0.14298	0.018556	0.26836	0.24528	0.3547	0.34248	0.27188	0.30712	0.45141	0.60534	0.59111	0.028576	0.1871	-0.024867	-0.066378	0.097622	0.075103	-0.29325	-0.19502	-0.1732	0.15218	0.019226	0.07679	0.066172	0.12204	0.16162	0.16803	0.17041	0.16887	0.16887
S-c2-b	0.028479	0.080162	0.16336	0.010432	0.12997	-0.21291	-0.056543	0.29311	0.15254	-0.49376	-0.12561	-0.16014	-0.28332	0.29381	0.11644	0.32202	0.092078	0.12959	0.040795	0.043054	0.19064	0.33143	0.37488	0.41781	0.40017	0.35616	0.47206	0.62922	0.62558	0.72943	0.15869	0.29635	0.0306	0.081584	0.20089	0.18352	-0.13102	-0.096236	0.028476	0.3113	0.24314	0.28044	0.25232	0.28118	0.31859	0.32161	0.33158	0.33055	0.33055
S-c8	0.036711	0.10122	0.2625	0.10638	0.2005	-0.11042	0.10285	0.36166	0.16497	-0.48749	-0.0049645	-0.080975	-0.38612	0.20505	0.0031545	0.28909	0.0092077	0.031552	-0.032133	0.00021702	0.082475	0.24099	0.29162	0.43639	0.38059	0.3268	0.51185	0.67437	0.64823	0.73856	0.18058	0.34053	0.050282	0.11947	0.26582	0.23003	-0.10733	-0.056418	0.0018717	0.2787	0.22301	0.25466	0.2213	0.31656	0.34876	0.3428	0.35627	0.35559	0.35559
K-il2	-0.72139	-0.54098	-0.22438	-0.36527	-0.52867	-0.58185	-0.27957	-0.025634	0.017092	-0.3863	-0.21515	-0.32686	-0.43847	-0.49327	-0.63594	-0.86545	-0.92708	-0.86135	-0.58317	-0.5893	-0.77457	-0.58054	-0.68925	-0.56967	-0.60986	-0.65551	-0.67615	-0.6533	-0.39797	-0.6521	-0.7081	-0.64942	-0.6281	-0.75093	-0.61849	-0.65903	-0.68658	-0.67719	-0.83523	-0.81145	-0.85095	-0.83032	-0.80412	-0.64471	-0.61924	-0.68626	-0.68966	-0.69038	-0.69038
K-c5ar	-0.81897	-0.70721	-0.31472	-0.44238	-0.6168	-0.63138	-0.24716	-0.034885	0.071832	-0.44764	-0.10268	-0.34579	-0.58302	-0.61124	-0.77862	-0.70655	-0.92265	-0.81383	-0.62056	-0.5458	-0.76342	-0.60132	-0.66411	-0.5781	-0.63542	-0.67412	-0.60121	-0.52984	-0.36442	-0.54689	-0.73563	-0.65759	-0.73429	-0.78804	-0.64419	-0.69239	-0.7313	-0.7786	-0.84638	-0.80477	-0.80314	-0.78992	-0.77936	-0.60305	-0.56538	-0.65282	-0.64779	-0.64842	-0.64842
B-grα	-0.62417	-0.62852	-0.50111	-0.63986	-0.73804	-0.69708	-0.49528	-0.37891	-0.26524	-0.4899	-0.45972	-0.60111	-0.42819	-0.56671	-0.59	-0.84868	-0.82284	-0.74515	-0.66698	-0.69273	-0.72733	-0.66256	-0.75417	-0.80249	-0.79576	-0.82049	-0.89431	-0.86022	-0.65651	-0.82671	-0.8933	-0.87195	-0.80273	-0.91039	-0.84509	-0.86938	-0.83208	-0.81996	-0.89892	-0.91838	-0.94259	-0.93161	-0.90956	-0.87137	-0.851	-0.89333	-0.89783	-0.89848	-0.89848
K-grβ	-0.50685	-0.40492	-0.19139	-0.38764	-0.48699	-0.52438	-0.26168	-0.16129	-0.24349	-0.54535	-0.3849	-0.47832	-0.53564	-0.51677	-0.60896	-0.95952	-0.93597	-0.91565	-0.73327	-0.78362	-0.86199	-0.69608	-0.80702	-0.63536	-0.68273	-0.74264	-0.75548	-0.71687	-0.46728	-0.70098	-0.77263	-0.69431	-0.64697	-0.77515	-0.64183	-0.69468	-0.77178	-0.66982	-0.91384	-0.88277	-0.94352	-0.92479	-0.90438	-0.75961	-0.74954	-0.78714	-0.79099	-0.7914	-0.7914
B-sod3	-0.40086	-0.30149	-0.19784	-0.2632	-0.3968	-0.29927	-0.20858	-0.21485	-0.19624	-0.11207	-0.24309	-0.24024	-0.16276	-0.43489	-0.4242	-0.87224	-0.70659	-0.7111	-0.4823	-0.54572	-0.67311	-0.59602	-0.71505	-0.62557	-0.63726	-0.65893	-0.77047	-0.83633	-0.61127	-0.8595	-0.60493	-0.62512	-0.43746	-0.58272	-0.54721	-0.56858	-0.46512	-0.41095	-0.64585	-0.75538	-0.78275	-0.78099	-0.74502	-0.66578	-0.6748	-0.70172	-0.71277	-0.7128	-0.7128
B-mrα	-0.72495	-0.83067	-0.55918	-0.56698	-0.75297	-0.48663	-0.21164	-0.36223	-0.1092	-0.22023	0.0029325	-0.34093	-0.49358	-0.83091	-0.84172	-0.56372	-0.74853	-0.63146	-0.62089	-0.47838	-0.70077	-0.74282	-0.75591	-0.81091	-0.8501	-0.84183	-0.75554	-0.7211	-0.71548	-0.7981	-0.79647	-0.79966	-0.80798	-0.79129	-0.75522	-0.7887	-0.63841	-0.75062	-0.74651	-0.86619	-0.77396	-0.79723	-0.79423	-0.69835	-0.6784	-0.76127	-0.75314	-0.75288	-0.75288
K-clec4m	-0.66999	-0.54301	-0.12133	-0.15488	-0.38913	-0.24363	0.088919	0.039024	0.10435	-0.096496	0.20681	-0.018664	-0.45943	-0.67995	-0.80111	-0.68969	-0.86277	-0.81046	-0.54576	-0.43804	-0.79241	-0.6726	-0.72932	-0.52004	-0.61609	-0.64321	-0.5293	-0.53269	-0.42756	-0.64154	-0.54366	-0.50348	-0.50598	-0.54271	-0.43105	-0.48698	-0.43046	-0.47293	-0.66291	-0.74177	-0.6964	-0.7065	-0.69332	-0.45642	-0.44604	-0.53472	-0.52963	-0.52928	-0.52928
K-c3-4	-0.55662	-0.53775	-0.15535	-0.23038	-0.42377	-0.22769	0.12306	-0.10092	-0.10684	-0.27115	0.12031	-0.17017	-0.64095	-0.80305	-0.89113	-0.72485	-0.90608	-0.86963	-0.72912	-0.61313	-0.90339	-0.8268	-0.8635	-0.62057	-0.73535	-0.77148	-0.59791	-0.5635	-0.50902	-0.67505	-0.64848	-0.58167	-0.60787	-0.61407	-0.49427	-0.56732	-0.55186	-0.54374	-0.77162	-0.84412	-0.79192	-0.80918	-0.80874	-0.56866	-0.56599	-0.64255	-0.63327	-0.63255	-0.63255
B-cat	-0.21663	-0.52099	-0.79692	-0.93461	-0.82471	-0.78241	-0.81874	-0.79274	-0.6158	-0.66211	-0.85183	-0.96365	-0.27034	-0.31276	-0.16514	-0.39378	-0.25764	-0.16845	-0.5023	-0.58043	-0.24377	-0.38432	-0.40769	-0.77819	-0.67166	-0.66092	-0.81547	-0.72784	-0.66348	-0.5894	-0.84532	-0.86479	-0.80468	-0.84882	-0.90041	-0.88075	-0.83896	-0.81946	-0.65416	-0.6396	-0.6653	-0.65724	-0.655	-0.87596	-0.85636	-0.83161	-0.83613	-0.83702	-0.83702
S-grα	-0.16144	-0.43586	-0.74941	-0.89768	-0.76252	-0.78245	-0.85204	-0.74795	-0.59327	-0.66421	-0.90203	-0.95633	-0.19947	-0.18701	-0.045881	-0.35442	-0.18463	-0.1036	-0.42415	-0.53342	-0.15648	-0.27704	-0.30807	-0.68874	-0.56859	-0.56056	-0.7481	-0.66337	-0.57354	-0.50091	-0.7744	-0.79295	-0.72792	-0.78853	-0.84107	-0.81414	-0.79696	-0.76402	-0.58979	-0.54768	-0.59568	-0.57999	-0.57509	-0.81677	-0.79606	-0.76112	-0.76802	-0.76913	-0.76913
B-hsd11β2	0.019367	-0.45084	-0.82424	-0.8611	-0.75011	-0.46805	-0.60736	-0.97919	-0.78002	-0.41978	-0.67241	-0.84169	-0.19676	-0.45232	-0.17637	-0.23722	-0.062632	-0.0078896	-0.48161	-0.50682	-0.18829	-0.48893	-0.46495	-0.8507	-0.75561	-0.71476	-0.81806	-0.76976	-0.86046	-0.7039	-0.75805	-0.83102	-0.71482	-0.69052	-0.82173	-0.8007	-0.63413	-0.62584	-0.47754	-0.59844	-0.55186	-0.57774	-0.58604	-0.83615	-0.84353	-0.80504	-0.80594	-0.80572	-0.80572
S-c7-2	-0.033561	-0.25906	-0.542	-0.68539	-0.60546	-0.50358	-0.58711	-0.74149	-0.73559	-0.52377	-0.80634	-0.81175	-0.22292	-0.34853	-0.17043	-0.69147	-0.39277	-0.39625	-0.59545	-0.73363	-0.46013	-0.5636	-0.63692	-0.80286	-0.73398	-0.74245	-0.91764	-0.90256	-0.76895	-0.81158	-0.79891	-0.82506	-0.63856	-0.74503	-0.7881	-0.78725	-0.72878	-0.60197	-0.68557	-0.74461	-0.79389	-0.79213	-0.77633	-0.92245	-0.93523	-0.89334	-0.90418	-0.90439	-0.90439
K-c4	-0.33286	-0.45232	-0.25653	-0.50967	-0.48204	-0.56378	-0.20938	-0.21655	-0.34056	-0.9211	-0.38802	-0.68153	-0.87642	-0.51583	-0.63528	-0.45292	-0.68878	-0.62563	-0.78761	-0.74011	-0.6607	-0.57181	-0.5653	-0.45041	-0.52092	-0.5856	-0.39652	-0.20103	-0.16564	-0.15417	-0.69319	-0.5285	-0.732	-0.70147	-0.53737	-0.60784	-0.85752	-0.76656	-0.82398	-0.64924	-0.67695	-0.66161	-0.68927	-0.57204	-0.54319	-0.57281	-0.55843	-0.55875	-0.55875
S-clec14a	-0.12201	-0.17524	-0.21499	-0.47551	-0.43059	-0.48452	-0.35624	-0.40499	-0.61586	-0.76354	-0.71205	-0.74178	-0.54843	-0.3946	-0.38417	-0.90723	-0.73647	-0.76729	-0.80023	-0.93258	-0.76383	-0.67787	-0.7763	-0.64917	-0.66669	-0.73279	-0.78195	-0.71405	-0.49615	-0.63813	-0.78665	-0.69995	-0.62137	-0.74718	-0.649	-0.69772	-0.83866	-0.62664	-0.88807	-0.82549	-0.92241	-0.90238	-0.89215	-0.85191	-0.85848	-0.83845	-0.84434	-0.84461	-0.84461
S-cd93	0.095418	-0.19372	-0.36594	-0.61188	-0.48259	-0.42365	-0.34467	-0.65356	-0.8487	-0.87244	-0.75613	-0.89894	-0.654	-0.47311	-0.37106	-0.63103	-0.50917	-0.53309	-0.85043	-0.93371	-0.63661	-0.70015	-0.72495	-0.69735	-0.7083	-0.75629	-0.72677	-0.60472	-0.55651	-0.52885	-0.79609	-0.7101	-0.69082	-0.71924	-0.6684	-0.71689	-0.85539	-0.64686	-0.80724	-0.75536	-0.80594	-0.80437	-0.81984	-0.85589	-0.86803	-0.82706	-0.82467	-0.82443	-0.82443
K-c1q	-0.85732	-0.90766	-0.74859	-0.70364	-0.81315	-0.80506	-0.63676	-0.21559	0.2959	-0.14094	-0.094608	-0.33562	-0.086934	-0.28622	-0.34712	0.032285	-0.22564	-0.00087204	-0.034571	0.089402	0.012144	-0.022567	-0.0048703	-0.42851	-0.34887	-0.30188	-0.36092	-0.297	-0.28649	-0.24812	-0.51026	-0.55466	-0.6605	-0.63237	-0.65116	-0.61336	-0.46796	-0.7435	-0.33342	-0.3212	-0.25531	-0.24795	-0.24168	-0.3372	-0.26983	-0.35114	-0.3467	-0.34817	-0.34817
B-c3-4	-0.7065	-0.75349	-0.78647	-0.86275	-0.88388	-0.98276	-0.90909	-0.41508	-0.038762	-0.42438	-0.59428	-0.68163	-0.084459	-0.18497	-0.19233	-0.33601	-0.34596	-0.17147	-0.21591	-0.24907	-0.12479	-0.12303	-0.17644	-0.60213	-0.48129	-0.4605	-0.66591	-0.6085	-0.44045	-0.4717	-0.73319	-0.76894	-0.75777	-0.83995	-0.85506	-0.81391	-0.7308	-0.86604	-0.57301	-0.52168	-0.5476	-0.51994	-0.49761	-0.66359	-0.60748	-0.64244	-0.64962	-0.65155	-0.65155
K-c7-2	-0.75799	-0.64851	-0.56659	-0.69563	-0.73056	-0.9837	-0.83085	-0.14388	0.13322	-0.48405	-0.54754	-0.57859	-0.12697	-0.056272	-0.17197	-0.39159	-0.44472	-0.28237	-0.18226	-0.23825	-0.16171	-0.027613	-0.10647	-0.40413	-0.30975	-0.31732	-0.50495	-0.43508	-0.18493	-0.28501	-0.62479	-0.6106	-0.64748	-0.76279	-0.70756	-0.67936	-0.70559	-0.80881	-0.57984	-0.44246	-0.51316	-0.46678	-0.44068	-0.5278	-0.46352	-0.50726	-0.51516	-0.51746	-0.51746
K-masp2	-0.92561	-0.76158	-0.47756	-0.41339	-0.64056	-0.59862	-0.41766	-0.015612	0.39611	0.12562	0.068663	-0.050578	0.021846	-0.34944	-0.44239	-0.39357	-0.51845	-0.36171	-0.081617	-0.0055292	-0.28108	-0.20446	-0.26999	-0.46671	-0.42953	-0.40164	-0.51199	-0.55474	-0.39829	-0.57218	-0.48539	-0.54858	-0.50846	-0.58224	-0.57102	-0.5494	-0.34554	-0.56504	-0.41609	-0.49424	-0.45247	-0.44558	-0.41084	-0.3791	-0.33439	-0.42882	-0.43362	-0.43471	-0.43471
B-mrβ	-0.89941	-0.89867	-0.62261	-0.6075	-0.8063	-0.66535	-0.41667	-0.24397	0.13317	-0.13283	-0.029208	-0.29525	-0.28243	-0.61848	-0.67463	-0.46671	-0.65294	-0.48934	-0.38347	-0.26544	-0.48778	-0.47883	-0.51197	-0.69535	-0.6848	-0.66422	-0.67855	-0.65997	-0.58217	-0.68927	-0.72285	-0.75202	-0.76128	-0.78232	-0.7574	-0.76032	-0.58845	-0.7744	-0.64218	-0.72197	-0.65296	-0.65858	-0.64199	-0.59956	-0.55832	-0.6515	-0.64869	-0.64933	-0.64933
K-grα	-0.83889	-0.91841	-0.73464	-0.65929	-0.84505	-0.62424	-0.46162	-0.36559	0.098464	-0.0038832	-0.014944	-0.28331	-0.14896	-0.60239	-0.58863	-0.32678	-0.47918	-0.30644	-0.27981	-0.15002	-0.34132	-0.41995	-0.43258	-0.72716	-0.68747	-0.6411	-0.68697	-0.68933	-0.67075	-0.72306	-0.68661	-0.76189	-0.73782	-0.73599	-0.77142	-0.75537	-0.49956	-0.72613	-0.51733	-0.65216	-0.55418	-0.5705	-0.55464	-0.58234	-0.54504	-0.6302	-0.62802	-0.62851	-0.62851
B-cd59-1	-0.82436	-0.41963	-0.0050951	-0.073512	-0.28964	-0.49061	-0.20848	0.37825	0.48599	-0.054445	0.045269	0.063339	-0.11079	-0.15418	-0.39467	-0.63794	-0.73834	-0.65789	-0.15468	-0.16412	-0.46761	-0.1684	-0.29339	-0.17585	-0.20023	-0.23702	-0.31562	-0.34434	-0.029384	-0.34123	-0.33247	-0.29609	-0.28931	-0.44125	-0.30336	-0.31816	-0.3354	-0.40718	-0.49548	-0.43742	-0.49463	-0.45794	-0.41702	-0.23659	-0.19655	-0.28208	-0.29007	-0.29142	-0.29142
K-c6	-0.92681	-0.74056	-0.40059	-0.5058	-0.66854	-0.80295	-0.48333	0.027669	0.25436	-0.37015	-0.19036	-0.3395	-0.34193	-0.36835	-0.554	-0.58395	-0.76723	-0.61831	-0.37046	-0.33483	-0.50744	-0.31843	-0.39848	-0.46889	-0.46488	-0.48798	-0.53314	-0.47856	-0.24965	-0.43704	-0.65808	-0.61367	-0.67722	-0.7685	-0.65178	-0.66454	-0.67693	-0.78748	-0.71699	-0.6391	-0.66385	-0.63371	-0.61025	-0.51739	-0.46143	-0.54854	-0.54971	-0.55122	-0.55122
S-cat	-0.94754	-0.76573	-0.48068	-0.55643	-0.70335	-0.86753	-0.6017	0.015277	0.32625	-0.30628	-0.22022	-0.33846	-0.20184	-0.25003	-0.42237	-0.44711	-0.62005	-0.44674	-0.21875	-0.1904	-0.32527	-0.15813	-0.23208	-0.41584	-0.37512	-0.38212	-0.48046	-0.43249	-0.20763	-0.36463	-0.60148	-0.58393	-0.64468	-0.73586	-0.65079	-0.64156	-0.62163	-0.77747	-0.60544	-0.5222	-0.54658	-0.51264	-0.48619	-0.45672	-0.39253	-0.47674	-0.47991	-0.48177	-0.48177
K-cfp1	0.29412	-0.2252	-0.51325	-0.62979	-0.43732	-0.24344	-0.26063	-0.76749	-0.80289	-0.6797	-0.52405	-0.79028	-0.52897	-0.40055	-0.21122	0.05426	0.032294	0.051916	-0.55621	-0.52389	-0.16209	-0.42295	-0.32762	-0.51015	-0.49476	-0.49043	-0.37064	-0.21413	-0.43261	-0.16072	-0.52011	-0.47747	-0.56293	-0.43499	-0.47958	-0.50142	-0.56371	-0.47654	-0.3722	-0.35381	-0.31058	-0.33515	-0.38091	-0.53083	-0.53877	-0.49084	-0.47721	-0.47652	-0.47652
S-c4	0.55814	0.025599	-0.26071	-0.30459	-0.10888	0.15973	0.092227	-0.62147	-0.73514	-0.4245	-0.22014	-0.4752	-0.43198	-0.31876	-0.10981	0.31905	0.27129	0.24053	-0.38388	-0.31029	-0.0079132	-0.30934	-0.17287	-0.25165	-0.27261	-0.26063	-0.057028	0.072757	-0.2579	0.064133	-0.1823	-0.14639	-0.24655	-0.060115	-0.12493	-0.15287	-0.20574	-0.11111	-0.05309	-0.075542	0.0021208	-0.039054	-0.096229	-0.20724	-0.23428	-0.17702	-0.15915	-0.15766	-0.15766
S-il10b	0.01742	-0.28534	-0.055434	-0.089499	-0.092591	0.14278	0.43586	-0.12236	-0.20365	-0.36703	0.33929	-0.11561	-0.76395	-0.60342	-0.63797	0.24247	-0.18228	-0.14863	-0.48796	-0.2466	-0.33283	-0.44817	-0.30244	-0.13413	-0.27005	-0.285	0.13593	0.30349	-0.020163	0.1896	-0.16183	-0.042849	-0.32712	-0.094439	-0.015257	-0.091404	-0.2133	-0.2236	-0.21562	-0.18861	-0.063449	-0.10316	-0.16666	-0.007998	-0.0063947	-0.044673	-0.013683	-0.012154	-0.012154
B-mrap2	-0.056069	-0.26196	-0.061271	-0.25462	-0.20037	-0.19247	0.14572	-0.123	-0.32048	-0.77267	-0.087968	-0.44424	-0.89568	-0.49152	-0.59141	-0.091523	-0.42549	-0.39634	-0.67163	-0.54897	-0.49795	-0.47996	-0.40165	-0.20384	-0.31847	-0.3751	-0.045205	0.16476	0.02814	0.15144	-0.3872	-0.20963	-0.48857	-0.35603	-0.206	-0.28895	-0.55937	-0.46911	-0.52588	-0.36794	-0.34505	-0.34989	-0.40147	-0.25019	-0.23569	-0.25754	-0.23373	-0.23317	-0.23317
S-c5	0.20793	-0.15017	-0.11212	-0.21446	-0.10372	0.02112	0.21356	-0.25694	-0.39646	-0.57543	-0.0015806	-0.36183	-0.71145	-0.4011	-0.39188	0.26917	-0.03549	-0.017314	-0.46968	-0.31995	-0.19371	-0.32322	-0.18767	-0.10953	-0.19659	-0.2181	0.11649	0.31001	0.026382	0.28196	-0.18742	-0.061905	-0.32694	-0.12522	-0.063838	-0.12453	-0.31334	-0.25806	-0.21146	-0.11663	-0.046688	-0.071115	-0.13465	-0.080825	-0.078868	-0.076224	-0.050128	-0.049082	-0.049082
B-il6	-0.25516	-0.66229	-0.49545	-0.51806	-0.54803	-0.21385	0.065099	-0.46827	-0.3428	-0.45315	0.10565	-0.42145	-0.77703	-0.82753	-0.78938	0.047547	-0.33356	-0.23242	-0.64283	-0.39865	-0.44711	-0.64338	-0.51422	-0.56117	-0.64236	-0.63197	-0.30462	-0.14093	-0.43672	-0.22905	-0.55981	-0.49384	-0.71254	-0.50316	-0.47416	-0.53057	-0.52348	-0.60146	-0.48511	-0.52491	-0.37599	-0.42069	-0.47367	-0.40792	-0.3947	-0.44566	-0.41798	-0.4168	-0.4168
S-sertβ	0.0056388	-0.40811	-0.39323	-0.46368	-0.3738	-0.20368	-0.019477	-0.41783	-0.38174	-0.57235	-0.078985	-0.49189	-0.66834	-0.48576	-0.4462	0.27546	-0.046669	0.032031	-0.46498	-0.29297	-0.15756	-0.34025	-0.20103	-0.29585	-0.34175	-0.33937	-0.057907	0.13662	-0.15215	0.12569	-0.35928	-0.2726	-0.52545	-0.32082	-0.29719	-0.33784	-0.43897	-0.46471	-0.2882	-0.22485	-0.13017	-0.15702	-0.21594	-0.2304	-0.21432	-0.22598	-0.2007	-0.2	-0.2
S-cfp2	-0.056925	-0.48184	-0.49046	-0.54749	-0.46029	-0.28706	-0.12167	-0.46942	-0.36712	-0.55704	-0.12156	-0.53356	-0.61672	-0.47917	-0.42648	0.28739	-0.025234	0.074033	-0.43239	-0.26227	-0.1136	-0.31307	-0.17602	-0.34451	-0.36871	-0.35658	-0.11083	0.079036	-0.20268	0.080947	-0.4027	-0.33459	-0.57503	-0.37619	-0.37077	-0.40023	-0.46757	-0.52261	-0.29313	-0.23899	-0.14068	-0.16658	-0.22201	-0.27148	-0.25013	-0.26415	-0.24028	-0.23978	-0.23978
K-serpin1	0.10948	0.21136	0.26006	-0.040546	0.01973	-0.1679	-0.0040211	-0.027706	-0.4802	-0.72186	-0.52737	-0.45784	-0.56159	-0.17703	-0.26073	-0.84816	-0.69403	-0.80083	-0.70151	-0.86121	-0.74191	-0.53094	-0.63746	-0.25111	-0.3287	-0.4316	-0.40541	-0.33908	-0.092713	-0.28245	-0.44012	-0.2897	-0.25856	-0.3934	-0.22355	-0.29746	-0.5878	-0.28284	-0.70521	-0.56429	-0.70589	-0.67468	-0.66889	-0.5119	-0.53029	-0.49898	-0.50383	-0.50387	-0.50387
B-tnfα2	0.38016	0.16999	0.10296	-0.13161	-0.026928	0.074448	0.18564	-0.37526	-0.8116	-0.70055	-0.41811	-0.53236	-0.71544	-0.46654	-0.40109	-0.6167	-0.5111	-0.63257	-0.85167	-0.91396	-0.74307	-0.75461	-0.77021	-0.42964	-0.53123	-0.60559	-0.44198	-0.34805	-0.34684	-0.35993	-0.48362	-0.35553	-0.34593	-0.34939	-0.25183	-0.33817	-0.54689	-0.2464	-0.63649	-0.60487	-0.64989	-0.66039	-0.68478	-0.56961	-0.61133	-0.56432	-0.55775	-0.55645	-0.55645
S-il1β3	0.60287	0.3542	0.085652	-0.095369	0.060974	0.18822	0.10926	-0.48327	-0.89364	-0.51116	-0.51244	-0.49653	-0.41057	-0.26454	-0.098282	-0.50634	-0.22803	-0.38076	-0.64353	-0.77051	-0.49963	-0.58554	-0.60885	-0.37657	-0.42432	-0.47548	-0.42896	-0.39249	-0.39344	-0.38043	-0.34743	-0.28397	-0.16771	-0.19704	-0.18099	-0.23551	-0.36265	-0.053169	-0.4126	-0.43642	-0.4912	-0.50481	-0.51963	-0.51576	-0.57186	-0.48988	-0.49106	-0.48975	-0.48975
B-crf	0.55168	0.65611	0.42327	0.1645	0.36081	0.040918	-0.05568	0.041173	-0.45577	-0.52609	-0.63525	-0.33081	-0.10776	0.38347	0.37092	-0.4273	-0.096806	-0.25277	-0.22602	-0.48977	-0.16621	0.0016776	-0.09384	0.16835	0.1649	0.080946	-0.026011	0.0017119	0.23388	0.13212	0.009567	0.1138	0.19602	0.04593	0.135	0.10784	-0.19662	0.13631	-0.18848	-0.008419	-0.19783	-0.15455	-0.14554	-0.1443	-0.17229	-0.080434	-0.093742	-0.094158	-0.094158
B-c7-1	0.38131	0.39484	0.41547	0.11464	0.25135	0.046373	0.20836	0.055297	-0.49231	-0.76999	-0.39946	-0.37842	-0.63934	-0.06436	-0.15458	-0.47326	-0.42549	-0.55166	-0.60759	-0.72274	-0.53879	-0.3682	-0.4057	0.024652	-0.079887	-0.18578	-0.036892	0.08533	0.19209	0.13516	-0.18226	0.0091834	-0.077036	-0.12006	0.05717	-0.026944	-0.41424	-0.090184	-0.4668	-0.26464	-0.38895	-0.36368	-0.38464	-0.2236	-0.24502	-0.19733	-0.193	-0.19264	-0.19264
B-c6	0.82307	0.43608	0.01465	-0.076705	0.14242	0.34185	0.12714	-0.57804	-0.90035	-0.33211	-0.42967	-0.41873	-0.20955	-0.11668	0.13675	-0.070823	0.20284	0.058142	-0.38322	-0.4782	-0.1218	-0.34273	-0.30307	-0.22751	-0.23793	-0.25208	-0.20549	-0.17235	-0.31911	-0.15886	-0.12017	-0.10465	-0.0046674	0.040418	-0.028164	-0.054564	-0.11555	0.13593	-0.065909	-0.12345	-0.13492	-0.16285	-0.1907	-0.29696	-0.35677	-0.25415	-0.2525	-0.25096	-0.25096
B-tph1a	0.86616	0.78122	0.39609	0.2826	0.48332	0.45087	0.18474	-0.17488	-0.6228	-0.14933	-0.40912	-0.13577	0.086203	0.28585	0.44345	-0.18975	0.22054	0.020004	-0.11019	-0.32198	-0.013538	-0.04914	-0.090255	0.12213	0.11968	0.079861	0.0014958	-0.037769	0.010438	0.0089769	0.17702	0.19694	0.37112	0.29596	0.26848	0.25351	0.12649	0.43462	0.10812	0.11087	0.0076533	0.010089	0.010236	-0.048478	-0.11054	0.0027093	-0.0083988	-0.007526	-0.007526
S-cyp11a1	0.62669	0.60246	0.28007	0.093101	0.2629	0.16938	-0.013737	-0.22419	-0.6611	-0.35525	-0.60471	-0.33908	-0.049811	0.16741	0.28179	-0.52026	-0.092924	-0.26892	-0.31709	-0.56242	-0.26112	-0.22293	-0.31241	-0.093372	-0.09168	-0.14992	-0.27386	-0.29916	-0.13159	-0.22201	-0.10886	-0.067828	0.12463	-0.012617	0.0037836	-0.019514	-0.17224	0.15387	-0.21365	-0.1808	-0.31801	-0.30169	-0.28973	-0.32402	-0.37466	-0.27574	-0.29032	-0.28994	-0.28994
S-c8g	-0.27285	-0.2111	0.020665	0.056013	-0.13885	0.13614	0.27145	-0.063232	-0.082444	0.17989	0.24733	0.13974	-0.21064	-0.58021	-0.56906	-0.63416	-0.60689	-0.64169	-0.42249	-0.36526	-0.67079	-0.64994	-0.70708	-0.46487	-0.55159	-0.56252	-0.49928	-0.58262	-0.5266	-0.72508	-0.34065	-0.35966	-0.2252	-0.26968	-0.238	-0.28285	-0.13745	-0.11589	-0.41053	-0.60109	-0.54657	-0.57525	-0.55766	-0.37145	-0.39841	-0.44436	-0.4449	-0.44372	-0.44372
K-gsr	-0.27362	-0.24184	0.10912	0.097809	-0.097649	0.17847	0.44514	0.0090585	-0.10039	0.0035285	0.35018	0.12472	-0.49647	-0.7209	-0.76856	-0.60784	-0.72722	-0.76198	-0.59177	-0.47452	-0.81755	-0.77066	-0.79515	-0.42931	-0.57365	-0.60573	-0.39838	-0.41887	-0.4239	-0.5887	-0.36004	-0.31297	-0.28968	-0.27802	-0.1848	-0.26251	-0.21697	-0.17047	-0.50643	-0.64448	-0.57522	-0.60739	-0.60881	-0.33393	-0.35798	-0.41731	-0.40837	-0.40685	-0.40685
S-c6	-0.28191	-0.24985	0.036036	0.038848	-0.15364	0.12919	0.3355	-0.063389	-0.12845	0.054274	0.26497	0.087893	-0.38393	-0.68182	-0.69454	-0.6545	-0.69679	-0.72997	-0.54925	-0.46366	-0.77781	-0.74877	-0.79089	-0.49089	-0.6061	-0.62881	-0.49333	-0.54027	-0.5126	-0.6938	-0.39702	-0.38085	-0.29996	-0.31762	-0.25401	-0.31709	-0.22269	-0.18313	-0.50227	-0.66728	-0.60582	-0.63657	-0.62887	-0.40078	-0.42635	-0.47846	-0.47414	-0.47278	-0.47278
S-cd59-1	-0.10023	-0.19809	0.037658	0.12661	-0.051933	0.37647	0.52419	-0.12753	-0.15727	0.23775	0.475	0.2287	-0.33104	-0.71974	-0.66352	-0.35273	-0.44463	-0.48613	-0.44269	-0.28784	-0.61323	-0.70428	-0.68395	-0.41717	-0.54255	-0.53929	-0.32802	-0.37999	-0.51287	-0.58384	-0.22736	-0.23919	-0.18063	-0.11166	-0.10232	-0.16183	-0.003341	-0.002265	-0.26505	-0.49544	-0.37055	-0.42524	-0.43377	-0.23003	-0.26747	-0.31387	-0.3032	-0.30112	-0.30112
K-sod1	-0.13219	-0.26265	-0.17401	-0.034662	-0.20052	0.25281	0.26696	-0.29913	-0.18417	0.36383	0.32281	0.15127	-0.073697	-0.62547	-0.48915	-0.3342	-0.30084	-0.31953	-0.2985	-0.18799	-0.44309	-0.59992	-0.59748	-0.52652	-0.58083	-0.54767	-0.47928	-0.57696	-0.67885	-0.74396	-0.2805	-0.36527	-0.21034	-0.17846	-0.246	-0.26774	0.0082947	-0.039078	-0.1992	-0.48503	-0.36112	-0.41522	-0.40879	-0.3279	-0.36336	-0.39742	-0.39465	-0.39295	-0.39295
S-c4bp	-0.22642	-0.28985	-0.082176	0.010931	-0.18242	0.2198	0.33866	-0.17931	-0.12807	0.25622	0.36403	0.16085	-0.23057	-0.69033	-0.62587	-0.44886	-0.48377	-0.50257	-0.41026	-0.28706	-0.6006	-0.68141	-0.6898	-0.51031	-0.60033	-0.58921	-0.46646	-0.54018	-0.60634	-0.71664	-0.32316	-0.36317	-0.25522	-0.23012	-0.23822	-0.28094	-0.075177	-0.10057	-0.32401	-0.56593	-0.45536	-0.50289	-0.49825	-0.3374	-0.36769	-0.41713	-0.41185	-0.41021	-0.41021
B-c1r/c1s	-0.5353	-0.51798	-0.3183	-0.15956	-0.3929	-0.066877	0.0057501	-0.152	0.15439	0.42108	0.3279	0.17794	0.058978	-0.52812	-0.48244	-0.33665	-0.37495	-0.30993	-0.13055	-0.013502	-0.34491	-0.41557	-0.443	-0.50695	-0.5192	-0.47514	-0.49579	-0.60097	-0.60114	-0.72917	-0.33024	-0.43442	-0.30315	-0.31549	-0.36953	-0.36531	-0.054294	-0.21771	-0.23004	-0.47354	-0.36321	-0.39727	-0.37358	-0.31029	-0.31221	-0.38318	-0.38449	-0.3839	-0.3839
K-pomcβ	-0.37683	-0.41925	-0.32757	-0.16657	-0.36212	0.0045659	-0.0015941	-0.26707	0.0050399	0.43075	0.24098	0.12773	0.11126	-0.50553	-0.39667	-0.34468	-0.29297	-0.25639	-0.14	-0.054603	-0.31739	-0.43695	-0.46494	-0.54515	-0.54471	-0.49644	-0.54634	-0.66627	-0.6805	-0.78838	-0.328	-0.44955	-0.268	-0.28579	-0.37117	-0.36243	-0.031112	-0.15733	-0.19691	-0.46952	-0.36319	-0.40226	-0.37841	-0.35688	-0.3714	-0.42011	-0.42369	-0.42287	-0.42287
S-sod1	-0.51468	-0.40297	-0.027132	0.1378	-0.13457	0.15516	0.33558	0.15823	0.36412	0.49561	0.64246	0.45476	-0.041095	-0.51006	-0.56232	-0.21202	-0.39465	-0.34858	-0.078837	0.098082	-0.36481	-0.35913	-0.36359	-0.24251	-0.32108	-0.29531	-0.18474	-0.27371	-0.31561	-0.45455	-0.096374	-0.14948	-0.1139	-0.084046	-0.076058	-0.097566	0.13027	-0.030191	-0.10876	-0.31098	-0.18887	-0.22406	-0.21147	-0.022267	-0.024158	-0.11496	-0.10925	-0.10832	-0.10832
S-5ht1aα	-0.35026	-0.2541	0.10984	0.18136	-0.056099	0.22671	0.44205	0.11065	0.11476	0.27215	0.50411	0.32574	-0.25855	-0.6066	-0.65594	-0.46791	-0.58591	-0.6011	-0.348	-0.21649	-0.63018	-0.58882	-0.6146	-0.32228	-0.44226	-0.45121	-0.29631	-0.36458	-0.36951	-0.5472	-0.20619	-0.20721	-0.15515	-0.14901	-0.092957	-0.14685	-0.015791	-0.046997	-0.30832	-0.48635	-0.39938	-0.43294	-0.42458	-0.17465	-0.19394	-0.26476	-0.25882	-0.25748	-0.25748
S-star	-0.48307	-0.30759	0.056664	0.1463	-0.11174	0.10516	0.29534	0.16708	0.25717	0.35213	0.46928	0.35358	-0.10307	-0.49254	-0.56229	-0.47388	-0.56367	-0.55261	-0.21329	-0.10686	-0.53242	-0.4568	-0.50732	-0.29532	-0.38087	-0.38122	-0.3108	-0.40365	-0.34223	-0.55911	-0.19317	-0.22012	-0.14032	-0.17399	-0.12956	-0.16286	0.003057	-0.072523	-0.27242	-0.44354	-0.37318	-0.39603	-0.37436	-0.15804	-0.16608	-0.24408	-0.24329	-0.24251	-0.24251
S-hsd3β1	-0.56267	-0.4466	-0.072802	0.015369	-0.24609	0.0082965	0.22943	0.072871	0.21763	0.28031	0.44245	0.25632	-0.18657	-0.59809	-0.65873	-0.46859	-0.60552	-0.5668	-0.28846	-0.15278	-0.57168	-0.5277	-0.56353	-0.40307	-0.48582	-0.48041	-0.38865	-0.45864	-0.42747	-0.61409	-0.30542	-0.33153	-0.27706	-0.28812	-0.24731	-0.28186	-0.10154	-0.20325	-0.35431	-0.52962	-0.44019	-0.46712	-0.45045	-0.24654	-0.24849	-0.3348	-0.33118	-0.3304	-0.3304
B-c3-1b2	-0.57723	-0.61537	-0.58807	-0.38203	-0.56205	-0.2867	-0.35034	-0.29685	0.20547	0.48327	0.14254	0.054989	0.34075	-0.30765	-0.20287	-0.098996	-0.077729	0.044381	0.13239	0.21677	0.019076	-0.12403	-0.14282	-0.49749	-0.41521	-0.33451	-0.49632	-0.60969	-0.61063	-0.66354	-0.31244	-0.48094	-0.32355	-0.34412	-0.47873	-0.42386	-0.032678	-0.2833	-0.065324	-0.30272	-0.19607	-0.22187	-0.19088	-0.29833	-0.28288	-0.34033	-0.34716	-0.34738	-0.34738
S-grβ	-0.51893	-0.78664	-0.59215	-0.39083	-0.56523	-0.11829	0.022388	-0.34203	0.10591	0.2661	0.46311	0.038171	-0.18517	-0.69921	-0.6223	0.20635	-0.11302	0.034539	-0.14574	0.13197	-0.13168	-0.37124	-0.26566	-0.50373	-0.52255	-0.44787	-0.28117	-0.26859	-0.54301	-0.41154	-0.3322	-0.41454	-0.48934	-0.31663	-0.39994	-0.398	-0.099332	-0.37267	-0.11854	-0.33085	-0.12283	-0.1798	-0.1999	-0.19506	-0.17784	-0.26268	-0.24506	-0.24411	-0.24411
S-mrap1	-0.68912	-0.41259	0.066559	0.23554	-0.046478	0.029168	0.25996	0.48796	0.76262	0.54167	0.74345	0.61132	0.092713	-0.21375	-0.39367	0.034942	-0.26743	-0.17018	0.22259	0.40634	-0.091661	0.0268	0.023242	0.092932	0.034576	0.058661	0.14653	0.078394	0.086646	-0.05773	0.13275	0.099822	0.035208	0.058472	0.10339	0.10067	0.25685	0.018326	0.081047	-0.0062424	0.086763	0.076486	0.0925	0.28573	0.31454	0.20314	0.20864	0.20857	0.20857
B-il4	-0.67448	-0.59774	-0.12081	-0.0084021	-0.2837	-0.024815	0.28808	0.15046	0.37059	0.25669	0.62028	0.30736	-0.29875	-0.6506	-0.76238	-0.21448	-0.54468	-0.4546	-0.24199	-0.013593	-0.48193	-0.45296	-0.43484	-0.3103	-0.41089	-0.39726	-0.20145	-0.21877	-0.28588	-0.39143	-0.24597	-0.24848	-0.32129	-0.2533	-0.19529	-0.23443	-0.079344	-0.25821	-0.28721	-0.42425	-0.2929	-0.32439	-0.32488	-0.098056	-0.082582	-0.19412	-0.18108	-0.18033	-0.18033
B-cfb2	-0.82616	-0.6532	-0.20424	-0.089941	-0.3738	-0.22222	0.04922	0.19165	0.50529	0.29812	0.49485	0.27806	-0.11047	-0.48576	-0.61895	-0.25826	-0.52666	-0.4061	-0.095924	0.079912	-0.36632	-0.28879	-0.30932	-0.29585	-0.34521	-0.32451	-0.25428	-0.29716	-0.26066	-0.41819	-0.26418	-0.2954	-0.326	-0.32082	-0.27551	-0.28762	-0.10416	-0.32191	-0.27715	-0.39137	-0.2948	-0.30886	-0.29136	-0.12112	-0.091062	-0.20522	-0.19993	-0.2	-0.2
S-mc2r	-0.82616	-0.6532	-0.20424	-0.089941	-0.3738	-0.22222	0.04922	0.19165	0.50529	0.29812	0.49485	0.27806	-0.11047	-0.48576	-0.61895	-0.25826	-0.52666	-0.4061	-0.095924	0.079912	-0.36632	-0.28879	-0.30932	-0.29585	-0.34521	-0.32451	-0.25428	-0.29716	-0.26066	-0.41819	-0.26418	-0.2954	-0.326	-0.32082	-0.27551	-0.28762	-0.10416	-0.32191	-0.27715	-0.39137	-0.2948	-0.30886	-0.29136	-0.12112	-0.091062	-0.20522	-0.19993	-0.2	-0.2
S-mbl-h2	0.024266	0.079106	0.2414	0.10247	0.02455	0.14693	0.3147	-0.063792	-0.39359	-0.26615	-0.069587	-0.11615	-0.48968	-0.50304	-0.52085	-0.83792	-0.73425	-0.84504	-0.69265	-0.73235	-0.86198	-0.75831	-0.83746	-0.40414	-0.52539	-0.59244	-0.48788	-0.50338	-0.38019	-0.58837	-0.40058	-0.32097	-0.22136	-0.29925	-0.1864	-0.26692	-0.34649	-0.13228	-0.60668	-0.66757	-0.69913	-0.70892	-0.70198	-0.47456	-0.5137	-0.51718	-0.51766	-0.51647	-0.51647
S-c5ar	0.027882	-0.047378	0.17006	0.1662	0.033449	0.3826	0.55436	-0.11104	-0.30951	0.020973	0.3149	0.11163	-0.4732	-0.69529	-0.66035	-0.5245	-0.56254	-0.64815	-0.60119	-0.50333	-0.75917	-0.79106	-0.79398	-0.40553	-0.55268	-0.5815	-0.35745	-0.38441	-0.45939	-0.56333	-0.27634	-0.23792	-0.18115	-0.14414	-0.086886	-0.16697	-0.11987	-0.01295	-0.39749	-0.56833	-0.4925	-0.53655	-0.5468	-0.30717	-0.35233	-0.37932	-0.36981	-0.36771	-0.36771
B-grβ	0.11483	-0.016514	0.080648	0.11619	0.0058152	0.40765	0.47323	-0.24149	-0.38659	0.12298	0.24884	0.089104	-0.31779	-0.64495	-0.5355	-0.47496	-0.42123	-0.5125	-0.51778	-0.44399	-0.64425	-0.74434	-0.74708	-0.45444	-0.56628	-0.57574	-0.41844	-0.47652	-0.56701	-0.64587	-0.26432	-0.27195	-0.14964	-0.11987	-0.11987	-0.18033	-0.05929	0.036866	-0.30952	-0.53088	-0.44758	-0.49745	-0.50284	-0.33859	-0.39096	-0.40167	-0.39594	-0.3938	-0.3938
S-tph1a	0.072236	-0.018564	0.13007	0.17507	0.043127	0.43179	0.52293	-0.15779	-0.29983	0.16807	0.32877	0.16672	-0.31145	-0.63524	-0.55379	-0.4575	-0.43637	-0.52417	-0.48346	-0.39598	-0.64193	-0.71753	-0.72062	-0.40094	-0.52259	-0.5336	-0.36146	-0.42318	-0.50979	-0.6037	-0.21696	-0.22002	-0.11255	-0.08095	-0.068974	-0.13158	-0.014906	0.067357	-0.28258	-0.4991	-0.41294	-0.46181	-0.46649	-0.27555	-0.32537	-0.34504	-0.33864	-0.33651	-0.33651
S-c7-1	0.13238	0.12222	0.29131	0.29221	0.17314	0.47214	0.57754	-0.03208	-0.27878	0.11482	0.29843	0.20112	-0.32535	-0.53677	-0.49732	-0.52992	-0.48045	-0.5976	-0.4855	-0.43773	-0.67611	-0.67986	-0.70512	-0.29051	-0.42624	-0.45794	-0.28998	-0.35099	-0.37955	-0.51793	-0.15039	-0.12433	-0.01866	-0.018493	0.029857	-0.041576	0.0022319	0.13843	-0.28812	-0.45818	-0.4102	-0.44797	-0.44945	-0.22126	-0.27359	-0.28558	-0.28126	-0.27925	-0.27925
K-cfb2	0.27599	0.14907	0.20469	0.19524	0.13042	0.48112	0.53043	-0.21293	-0.47627	0.031179	0.1752	0.060964	-0.35686	-0.56693	-0.45984	-0.49474	-0.39856	-0.52716	-0.55031	-0.51439	-0.65397	-0.73087	-0.73864	-0.37339	-0.49603	-0.52222	-0.35526	-0.40143	-0.4778	-0.55522	-0.20895	-0.18959	-0.070158	-0.050162	-0.03142	-0.10101	-0.051505	0.11338	-0.29937	-0.48316	-0.42921	-0.47376	-0.48253	-0.30859	-0.36881	-0.35995	-0.35481	-0.35259	-0.35259
S-il11	0.25728	0.1867	0.29599	0.27092	0.19497	0.5015	0.58657	-0.10767	-0.4111	0.020808	0.21813	0.11592	-0.38384	-0.53934	-0.47271	-0.51753	-0.44471	-0.57969	-0.54712	-0.51264	-0.68316	-0.71297	-0.72811	-0.30287	-0.44093	-0.4777	-0.29341	-0.33611	-0.38916	-0.49299	-0.16579	-0.12719	-0.026901	-0.014874	0.031234	-0.045523	-0.03355	0.1428	-0.30235	-0.4605	-0.41842	-0.45794	-0.46608	-0.25381	-0.31224	-0.30843	-0.30298	-0.30081	-0.30081
B-il8	0.62996	0.45781	0.25797	0.22845	0.28626	0.55681	0.4148	-0.3079	-0.65285	0.015643	-0.081363	-0.028675	-0.13066	-0.25024	-0.060497	-0.37203	-0.084259	-0.2631	-0.38307	-0.4564	-0.38568	-0.50375	-0.5203	-0.23224	-0.29996	-0.32286	-0.26872	-0.33207	-0.38843	-0.41628	-0.055214	-0.059162	0.13004	0.11649	0.082288	0.03809	0.060622	0.30013	-0.0997	-0.25706	-0.25469	-0.28977	-0.2952	-0.24445	-0.31773	-0.2529	-0.25543	-0.25342	-0.25342
B-il1β3	0.59233	0.2409	0.0048762	-0.00097073	0.070374	0.47117	0.34385	-0.55051	-0.79198	-0.068698	-0.099394	-0.1936	-0.26133	-0.45575	-0.20524	-0.26184	-0.05245	-0.18993	-0.49794	-0.50332	-0.39582	-0.6305	-0.59766	-0.42635	-0.48747	-0.48982	-0.3785	-0.40197	-0.57469	-0.49875	-0.21594	-0.23169	-0.08462	-0.027176	-0.095831	-0.1399	-0.065651	0.12455	-0.1698	-0.36304	-0.30537	-0.35747	-0.37829	-0.37463	-0.44395	-0.38526	-0.38087	-0.37857	-0.37857
K-th	0.51763	0.23996	0.022378	0.093466	0.11204	0.53746	0.36086	-0.46273	-0.61301	0.20268	0.045049	0.0055298	-0.038716	-0.38222	-0.12747	-0.212	0.026065	-0.10385	-0.30527	-0.30551	-0.28296	-0.51685	-0.49701	-0.36654	-0.41023	-0.39338	-0.33899	-0.42107	-0.57569	-0.53911	-0.098853	-0.1634	0.037277	0.07537	-0.026785	-0.051744	0.11509	0.24559	-0.020512	-0.26994	-0.1977	-0.25253	-0.26055	-0.26672	-0.33616	-0.28836	-0.28809	-0.28586	-0.28586
S-tnfα2	0.57099	0.32926	0.2809	0.20208	0.251	0.55388	0.58546	-0.2778	-0.68769	-0.21638	0.039844	-0.091453	-0.51019	-0.48762	-0.36072	-0.33689	-0.25248	-0.41326	-0.62234	-0.60337	-0.5829	-0.69163	-0.66063	-0.25955	-0.39383	-0.43657	-0.19962	-0.17868	-0.32732	-0.29927	-0.14405	-0.072958	-0.027329	0.039733	0.073658	-0.0095006	-0.087222	0.16033	-0.25749	-0.36214	-0.3274	-0.37009	-0.40045	-0.25112	-0.31744	-0.2752	-0.26483	-0.26241	-0.26241
S-il1β2	0.54995	0.44642	0.39539	0.33661	0.35498	0.59631	0.57139	-0.14476	-0.55937	-0.040456	0.052503	0.055509	-0.29444	-0.33058	-0.21941	-0.43728	-0.24866	-0.43117	-0.47483	-0.51346	-0.5358	-0.58148	-0.59806	-0.17329	-0.29023	-0.3339	-0.19377	-0.23494	-0.28284	-0.3484	-0.04223	0.00070597	0.12843	0.1256	0.15309	0.083931	0.039026	0.29234	-0.17775	-0.30005	-0.29795	-0.33074	-0.34114	-0.18914	-0.25916	-0.21424	-0.21235	-0.21021	-0.21021
K-mc2r	0.5907	0.48036	0.40268	0.33658	0.37146	0.59896	0.5578	-0.15466	-0.5837	-0.059408	0.017589	0.035857	-0.28319	-0.29659	-0.1791	-0.42354	-0.2183	-0.4061	-0.46498	-0.51557	-0.51048	-0.55854	-0.57519	-0.15597	-0.26808	-0.31281	-0.18103	-0.2198	-0.26595	-0.3238	-0.029154	0.015044	0.14495	0.13973	0.16457	0.097059	0.041577	0.3059	-0.16299	-0.27674	-0.28167	-0.31287	-0.32372	-0.18382	-0.25478	-0.20345	-0.2021	-0.2	-0.2
S-5ht1aβ	0.5907	0.48036	0.40268	0.33658	0.37146	0.59896	0.5578	-0.15466	-0.5837	-0.059408	0.017589	0.035857	-0.28319	-0.29659	-0.1791	-0.42354	-0.2183	-0.4061	-0.46498	-0.51557	-0.51048	-0.55854	-0.57519	-0.15597	-0.26808	-0.31281	-0.18103	-0.2198	-0.26595	-0.3238	-0.029154	0.015044	0.14495	0.13973	0.16457	0.097059	0.041577	0.3059	-0.16299	-0.27674	-0.28167	-0.31287	-0.32372	-0.18382	-0.25478	-0.20345	-0.2021	-0.2	-0.2
S-tnfα1	0.56463	0.38916	0.333	0.26075	0.29613	0.57015	0.57058	-0.22452	-0.64064	-0.13742	0.029682	-0.031863	-0.40559	-0.41469	-0.29171	-0.40553	-0.25972	-0.43333	-0.56146	-0.57566	-0.57126	-0.6495	-0.6447	-0.23125	-0.35605	-0.3999	-0.21547	-0.22639	-0.32047	-0.34199	-0.10716	-0.050538	0.04194	0.070654	0.1008	0.02435	-0.036381	0.21903	-0.2311	-0.34634	-0.32977	-0.36745	-0.38729	-0.23845	-0.30745	-0.26249	-0.25671	-0.25443	-0.25443
S-il6	0.52178	0.3586	0.30165	0.24479	0.2636	0.55269	0.54097	-0.23791	-0.62094	-0.08608	0.033457	-0.017608	-0.35868	-0.4245	-0.29356	-0.43832	-0.27324	-0.442	-0.54412	-0.56124	-0.5747	-0.65625	-0.66007	-0.26759	-0.38447	-0.42307	-0.26362	-0.29093	-0.37052	-0.40953	-0.12723	-0.086335	0.03114	0.047974	0.067557	-0.0037191	-0.031423	0.20967	-0.23615	-0.37254	-0.35292	-0.39142	-0.40628	-0.26484	-0.3338	-0.2921	-0.28801	-0.28576	-0.28576
S-tnfα3	0.53603	0.40134	0.32714	0.25132	0.28123	0.52761	0.5041	-0.21995	-0.62718	-0.11482	-0.028333	-0.039724	-0.33594	-0.36856	-0.24455	-0.4811	-0.28207	-0.4583	-0.53644	-0.58172	-0.57188	-0.62971	-0.64788	-0.2487	-0.35883	-0.40313	-0.27125	-0.30162	-0.34503	-0.40329	-0.12592	-0.081273	0.049343	0.043757	0.069499	9.6772e-05	-0.04659	0.21351	-0.24827	-0.3674	-0.36801	-0.40028	-0.41127	-0.27551	-0.34428	-0.29673	-0.29493	-0.29285	-0.29285
B-c4	0.49753	0.41745	0.44425	0.34381	0.35643	0.55718	0.61422	-0.077624	-0.54139	-0.16419	0.064604	0.026667	-0.44244	-0.38141	-0.32135	-0.48414	-0.36314	-0.54145	-0.57015	-0.59358	-0.63678	-0.63667	-0.65147	-0.15843	-0.3014	-0.36151	-0.16749	-0.17615	-0.21539	-0.29098	-0.08033	0.002433	0.076065	0.080988	0.15327	0.067626	-0.043402	0.2269	-0.27154	-0.34902	-0.35476	-0.38292	-0.39876	-0.19545	-0.26003	-0.22452	-0.21936	-0.21726	-0.21726
K-c2-b	0.45846	0.28926	0.29969	0.23796	0.23739	0.54254	0.59199	-0.21294	-0.59418	-0.12439	0.099826	-0.011214	-0.46087	-0.51071	-0.40523	-0.43815	-0.34368	-0.50058	-0.60609	-0.58807	-0.64249	-0.71629	-0.70842	-0.28511	-0.42245	-0.46486	-0.25291	-0.26104	-0.36337	-0.39665	-0.15894	-0.10034	-0.023306	0.015493	0.055582	-0.02638	-0.069739	0.15954	-0.28717	-0.41598	-0.38202	-0.42327	-0.44367	-0.26594	-0.33118	-0.3023	-0.29449	-0.29214	-0.29214
S-gsr	0.327	0.22116	0.35708	0.38608	0.30457	0.66459	0.74888	-0.041393	-0.32674	0.15086	0.42298	0.27372	-0.35963	-0.53065	-0.46169	-0.28711	-0.29408	-0.42748	-0.43872	-0.3469	-0.56139	-0.63162	-0.60528	-0.17258	-0.32742	-0.35216	-0.098954	-0.13836	-0.28755	-0.3309	0.00075712	0.035093	0.088564	0.15975	0.19167	0.11429	0.14167	0.28073	-0.12227	-0.29725	-0.21721	-0.26803	-0.2873	-0.06205	-0.12251	-0.12424	-0.11352	-0.111	-0.111
S-c3-1a	0.37468	0.33583	0.44936	0.45664	0.38688	0.67847	0.73465	0.026455	-0.31285	0.15479	0.36198	0.29579	-0.29019	-0.41661	-0.36097	-0.35296	-0.29389	-0.44961	-0.396	-0.35296	-0.54686	-0.57125	-0.57137	-0.10425	-0.25241	-0.28688	-0.079602	-0.1358	-0.22282	-0.30881	0.051038	0.088539	0.17344	0.20411	0.24553	0.17097	0.17128	0.34549	-0.10356	-0.25799	-0.21179	-0.25308	-0.26448	-0.038424	-0.10168	-0.093094	-0.086739	-0.084412	-0.084412
B-clec4m	0.46061	0.39608	0.37746	0.33659	0.32221	0.56996	0.55191	-0.1179	-0.4915	0.02765	0.088847	0.099983	-0.24896	-0.34607	-0.24434	-0.48456	-0.29303	-0.46582	-0.45078	-0.4863	-0.55468	-0.58637	-0.61546	-0.19994	-0.31319	-0.35285	-0.23468	-0.29474	-0.31749	-0.4159	-0.058767	-0.02951	0.11823	0.099818	0.12492	0.05981	0.048144	0.27794	-0.19045	-0.33183	-0.32635	-0.35871	-0.36252	-0.20257	-0.27019	-0.23512	-0.23488	-0.23283	-0.23283
S-il1β1	0.45208	0.36273	0.36678	0.32125	0.30509	0.57208	0.58261	-0.13062	-0.50904	-0.0099777	0.11335	0.083579	-0.31967	-0.40356	-0.30625	-0.47274	-0.3188	-0.48717	-0.49932	-0.51411	-0.59096	-0.63081	-0.64848	-0.21943	-0.34422	-0.38551	-0.23199	-0.27694	-0.32463	-0.40723	-0.082694	-0.042704	0.080476	0.080762	0.1139	0.042028	0.019804	0.24811	-0.21944	-0.35785	-0.34204	-0.37749	-0.38647	-0.21216	-0.2791	-0.24813	-0.24527	-0.2431	-0.2431
S-il8	0.46646	0.36546	0.36446	0.31523	0.30507	0.5743	0.58594	-0.14139	-0.52616	-0.02763	0.10637	0.07005	-0.3357	-0.409	-0.30918	-0.46422	-0.31395	-0.48317	-0.51065	-0.52389	-0.5921	-0.63674	-0.65091	-0.22099	-0.3471	-0.38901	-0.22857	-0.26844	-0.32355	-0.39799	-0.086032	-0.042961	0.074712	0.07979	0.11349	0.040357	0.012184	0.24428	-0.22248	-0.35786	-0.34129	-0.37727	-0.38797	-0.21485	-0.28214	-0.24973	-0.24631	-0.24412	-0.24412
K-hsd3β1	0.42176	0.33336	0.38279	0.35441	0.3189	0.60882	0.64673	-0.092047	-0.45658	0.029729	0.20806	0.14441	-0.34319	-0.4416	-0.35731	-0.4281	-0.32269	-0.48437	-0.49055	-0.47512	-0.59526	-0.63748	-0.64334	-0.19794	-0.33563	-0.37462	-0.18653	-0.22873	-0.30354	-0.37864	-0.054095	-0.011351	0.089167	0.1093	0.14718	0.071387	0.055497	0.26395	-0.19617	-0.34178	-0.30932	-0.34885	-0.36113	-0.16411	-0.22979	-0.20829	-0.20298	-0.20069	-0.20069
B-c3-1b1	0.31582	0.26086	0.34623	0.32355	0.25864	0.54732	0.60469	-0.079274	-0.40497	0.053054	0.21607	0.15061	-0.33111	-0.47326	-0.40278	-0.49496	-0.39377	-0.54166	-0.4978	-0.47979	-0.63706	-0.66152	-0.68044	-0.24619	-0.38058	-0.41806	-0.24862	-0.30083	-0.34623	-0.45312	-0.10466	-0.069256	0.043449	0.047597	0.089164	0.015488	0.022043	0.21037	-0.246	-0.40129	-0.3682	-0.40595	-0.41248	-0.20686	-0.26832	-0.25734	-0.25331	-0.25116	-0.25116
K-star	0.37041	0.2956	0.33886	0.29923	0.25852	0.5363	0.57349	-0.12161	-0.47134	0.0020635	0.14252	0.092392	-0.33727	-0.45211	-0.36706	-0.50896	-0.37737	-0.5336	-0.51912	-0.5203	-0.63311	-0.6646	-0.68572	-0.25809	-0.38628	-0.42643	-0.26913	-0.31616	-0.35624	-0.45463	-0.12217	-0.083943	0.03695	0.035434	0.073913	0.00077363	-0.006837	0.20342	-0.26004	-0.40657	-0.38384	-0.41991	-0.42704	-0.23875	-0.30245	-0.2817	-0.27849	-0.27635	-0.27635
B-mc2r	-0.11268	-0.59322	-0.67409	-0.5704	-0.62144	-0.067318	-0.054087	-0.79339	-0.54149	-0.038757	0.017501	-0.37103	-0.34367	-0.83774	-0.59689	-0.10023	-0.17139	-0.11171	-0.51574	-0.34319	-0.36736	-0.71538	-0.6275	-0.82901	-0.84003	-0.78239	-0.65351	-0.63191	-0.90648	-0.7438	-0.60826	-0.68544	-0.6389	-0.49598	-0.61349	-0.62805	-0.35504	-0.44566	-0.36447	-0.61994	-0.44576	-0.51287	-0.53786	-0.60653	-0.62577	-0.64647	-0.63295	-0.6313	-0.6313
B-star	0.23153	-0.28582	-0.35717	-0.37302	-0.33508	0.14884	0.23242	-0.70149	-0.76129	-0.3493	-0.024002	-0.43134	-0.66462	-0.82869	-0.62739	-0.11205	-0.21824	-0.23733	-0.73422	-0.57988	-0.51867	-0.81648	-0.70634	-0.65631	-0.74042	-0.73127	-0.45344	-0.35898	-0.67389	-0.47254	-0.51489	-0.48754	-0.53349	-0.35522	-0.39106	-0.4526	-0.39255	-0.32442	-0.41736	-0.57029	-0.4336	-0.49725	-0.54628	-0.52129	-0.55713	-0.54898	-0.52811	-0.52588	-0.52588
S-c3ar	0.524	0.13816	0.055327	-0.03145	0.049309	0.40444	0.46279	-0.46869	-0.79908	-0.37829	-0.04319	-0.29393	-0.65006	-0.61436	-0.4565	-0.22811	-0.22473	-0.34102	-0.72136	-0.65601	-0.56769	-0.7543	-0.68217	-0.39553	-0.51757	-0.54863	-0.26815	-0.19227	-0.42332	-0.29869	-0.29336	-0.2167	-0.23354	-0.11004	-0.091542	-0.17378	-0.24773	-0.036717	-0.33998	-0.43329	-0.36747	-0.41707	-0.46196	-0.36202	-0.4182	-0.37923	-0.36286	-0.36045	-0.36045
K-cyp21	0.45237	0.028927	-0.017732	-0.12569	-0.025443	0.28672	0.4068	-0.46038	-0.75593	-0.51508	-0.051536	-0.37679	-0.76354	-0.62375	-0.5022	-0.094806	-0.20379	-0.28151	-0.73431	-0.63139	-0.51632	-0.7028	-0.60107	-0.36119	-0.48387	-0.51581	-0.18477	-0.054395	-0.32653	-0.1422	-0.31717	-0.21247	-0.32167	-0.15757	-0.11934	-0.20389	-0.329	-0.14979	-0.36023	-0.39443	-0.32041	-0.3661	-0.42272	-0.32855	-0.36914	-0.3398	-0.31801	-0.31585	-0.31585
S-il6b	0.49531	0.10575	0.06159	-0.044332	0.045497	0.36404	0.46977	-0.42477	-0.76215	-0.46091	-0.02772	-0.31632	-0.73154	-0.6126	-0.48832	-0.16221	-0.22896	-0.33047	-0.73474	-0.64887	-0.55599	-0.7264	-0.63925	-0.34596	-0.47726	-0.51386	-0.19278	-0.084615	-0.33397	-0.18419	-0.28454	-0.18296	-0.25887	-0.11364	-0.072916	-0.16084	-0.28118	-0.07768	-0.35012	-0.40151	-0.33532	-0.3816	-0.43366	-0.31918	-0.36749	-0.33443	-0.31466	-0.31235	-0.31235
B-c1q	0.75491	0.69928	0.58974	0.56282	0.62242	0.7908	0.68134	0.022385	-0.44127	0.11498	0.14661	0.25062	-0.094763	-0.052731	0.053015	-0.18382	0.032507	-0.1794	-0.20775	-0.27006	-0.26041	-0.29581	-0.2995	0.13583	0.029166	-0.010478	0.11305	0.053092	-0.016235	-0.049717	0.27602	0.31165	0.4314	0.43616	0.44647	0.39127	0.31827	0.578	0.13102	0.036422	0.022941	-0.0050528	-0.016827	0.11152	0.037063	0.10088	0.10114	0.10322	0.10322
B-c3ar	0.77656	0.57213	0.39105	0.3638	0.45184	0.71599	0.59337	-0.21521	-0.62942	0.0075398	0.046985	0.064021	-0.19486	-0.20243	-0.030948	-0.16404	0.043622	-0.15028	-0.33526	-0.37287	-0.29643	-0.42451	-0.40099	-0.051901	-0.14761	-0.17531	-0.030833	-0.063578	-0.20225	-0.16438	0.11478	0.14075	0.25454	0.29707	0.2774	0.22218	0.1828	0.43414	0.039834	-0.083413	-0.067881	-0.10738	-0.1288	-0.050404	-0.12632	-0.056826	-0.053205	-0.050891	-0.050891
K-cyp11a1	0.70456	0.57429	0.5143	0.46504	0.51936	0.74432	0.71113	-0.06021	-0.52785	-0.021061	0.15564	0.14878	-0.29934	-0.2377	-0.13538	-0.21532	-0.080929	-0.27766	-0.38206	-0.39798	-0.39928	-0.45903	-0.44012	0.017047	-0.11495	-0.15943	0.042675	0.022953	-0.096854	-0.097752	0.14346	0.2051	0.27352	0.3174	0.34775	0.27488	0.18119	0.44133	-0.0075028	-0.098936	-0.088437	-0.12397	-0.14732	0.011238	-0.061075	-0.0077503	-0.0014562	0.00088691	0.00088691
K-c1r/c1s	0.80145	0.55738	0.35585	0.40451	0.4825	0.81254	0.64264	-0.21614	-0.54339	0.19439	0.1945	0.19196	-0.067715	-0.17107	0.03125	0.050213	0.22662	0.047251	-0.17609	-0.17256	-0.12434	-0.3146	-0.26057	0.015992	-0.067885	-0.071227	0.080827	0.030087	-0.18428	-0.093433	0.24166	0.23214	0.34168	0.42413	0.36079	0.32021	0.35062	0.53977	0.22785	0.061382	0.11534	0.064977	0.04003	0.085999	0.0098494	0.075392	0.080813	0.083303	0.083303
B-tnfα3	0.83288	0.5594	0.40777	0.40332	0.51334	0.79297	0.70436	-0.16766	-0.56699	-0.00012367	0.1937	0.12359	-0.26617	-0.19543	-0.039705	0.12385	0.19757	0.022973	-0.26774	-0.23735	-0.16035	-0.32738	-0.24655	0.087286	-0.024965	-0.045507	0.19672	0.20805	-0.045383	0.092246	0.24413	0.29022	0.30117	0.42356	0.40579	0.3464	0.27298	0.48656	0.17947	0.086557	0.13644	0.089772	0.049139	0.13227	0.062737	0.12646	0.13842	0.14093	0.14093
K-c9	0.81443	0.58064	0.44931	0.49084	0.57039	0.87151	0.76067	-0.099307	-0.46294	0.16343	0.31003	0.26398	-0.15392	-0.15936	-0.0038246	0.17091	0.24956	0.073711	-0.15938	-0.11869	-0.099197	-0.26648	-0.18787	0.14444	0.033862	0.022888	0.25089	0.23053	-0.025632	0.094466	0.33722	0.36015	0.39355	0.51325	0.47983	0.42785	0.40034	0.58418	0.28201	0.15664	0.21854	0.16855	0.13296	0.2221	0.15065	0.20807	0.2187	0.22127	0.22127
S-hsd11β2	0.26953	0.62536	0.8743	0.84372	0.75189	0.66209	0.7429	0.64637	0.22133	0.28644	0.44681	0.63733	0.0023686	0.13645	-0.0063388	-0.30086	-0.23383	-0.40065	0.019846	-0.031695	-0.29566	-0.054593	-0.12507	0.45393	0.31723	0.25117	0.35306	0.26344	0.39033	0.15433	0.46053	0.53472	0.58924	0.51125	0.63534	0.57747	0.43557	0.61354	0.14445	0.1487	0.08737	0.093514	0.10687	0.39764	0.357	0.35723	0.35347	0.35445	0.35445
B-c8g	0.51281	0.64612	0.82655	0.79572	0.76378	0.82696	0.90776	0.43557	-0.053412	0.16476	0.48024	0.52999	-0.21681	-0.053034	-0.11792	-0.13812	-0.13396	-0.32066	-0.15109	-0.1398	-0.33294	-0.22107	-0.22202	0.37796	0.20841	0.14683	0.38423	0.34709	0.30103	0.20234	0.432	0.52729	0.52263	0.54522	0.64996	0.57117	0.41045	0.62287	0.15133	0.12959	0.11971	0.10175	0.086827	0.37048	0.31471	0.33119	0.33778	0.33968	0.33968
K-c8b	0.56597	0.77454	0.82609	0.72917	0.74726	0.67666	0.66764	0.39054	-0.15357	0.058799	0.15097	0.36773	-0.080676	0.14346	0.093514	-0.35408	-0.16066	-0.37296	-0.13739	-0.2535	-0.3218	-0.15178	-0.21672	0.34827	0.22662	0.15146	0.23569	0.17321	0.27776	0.10472	0.35922	0.44527	0.53551	0.45672	0.55839	0.49598	0.30513	0.58845	0.070017	0.086329	-0.0012309	0.0029149	0.0076492	0.22726	0.16989	0.21559	0.21065	0.21189	0.21189
S-sertα	0.19689	0.49492	0.71504	0.64644	0.55032	0.51667	0.6126	0.44507	0.028823	0.14066	0.26919	0.42335	-0.11664	-0.045283	-0.14976	-0.54706	-0.42621	-0.58875	-0.20389	-0.27377	-0.50605	-0.28777	-0.37924	0.18023	0.048644	-0.021586	0.055707	-0.02879	0.13287	-0.1304	0.19101	0.26256	0.36305	0.25985	0.38283	0.31794	0.20051	0.40635	-0.10517	-0.12981	-0.19412	-0.19062	-0.1732	0.10601	0.062182	0.063675	0.058292	0.059321	0.059321
B-il10b	0.38019	0.4877	0.66644	0.63093	0.56276	0.70149	0.79218	0.27278	-0.16253	0.13113	0.38049	0.40189	-0.2639	-0.23478	-0.26467	-0.37809	-0.32232	-0.4976	-0.3132	-0.30935	-0.52252	-0.43125	-0.45806	0.11109	-0.050498	-0.10844	0.089593	0.034524	0.028965	-0.11745	0.19312	0.267	0.32628	0.31819	0.41169	0.33161	0.23732	0.44728	-0.056984	-0.13455	-0.13679	-0.15956	-0.16536	0.11219	0.054008	0.062793	0.066669	0.068613	0.068613
K-c3-3	0.46572	0.46088	0.52507	0.51495	0.47322	0.70703	0.72005	0.063903	-0.3265	0.15134	0.29409	0.30195	-0.21936	-0.29309	-0.23638	-0.36003	-0.23858	-0.41628	-0.34069	-0.34183	-0.49085	-0.49198	-0.50705	-0.02544	-0.1633	-0.204	-0.035356	-0.10152	-0.15193	-0.25245	0.11776	0.15676	0.26465	0.26901	0.31047	0.2406	0.2137	0.42168	-0.052873	-0.18621	-0.16842	-0.20234	-0.20954	0.0010518	-0.065727	-0.042213	-0.039246	-0.037063	-0.037063
B-hsd11β1	0.16897	0.14525	-0.036797	0.11118	0.042324	0.3215	0.072926	-0.24293	-0.17444	0.54371	0.063961	0.21104	0.43041	-0.084091	0.11282	-0.25152	0.074074	-0.0016604	0.092834	0.031924	-0.042211	-0.17386	-0.22754	-0.26045	-0.22545	-0.18438	-0.35178	-0.52913	-0.50222	-0.60331	0.0033755	-0.14127	0.15984	0.084738	-0.050317	-0.022481	0.26542	0.27505	0.12634	-0.13778	-0.10213	-0.13263	-0.10084	-0.16547	-0.21142	-0.18768	-0.20208	-0.20113	-0.20113
B-tnfα1	0.37382	0.12123	-0.24823	-0.14396	-0.10759	0.24534	-0.066526	-0.5952	-0.54852	0.28565	-0.20809	-0.12838	0.28794	-0.17718	0.12616	-0.19877	0.17237	0.093072	-0.085968	-0.1593	-0.037271	-0.29483	-0.31175	-0.44883	-0.39113	-0.34428	-0.49664	-0.62015	-0.68066	-0.65828	-0.17469	-0.31495	-0.022267	-0.053516	-0.22716	-0.19995	0.071209	0.12935	0.030158	-0.23144	-0.18679	-0.22662	-0.2118	-0.37366	-0.42697	-0.37	-0.38106	-0.37985	-0.37985
B-il1β1	0.50265	0.31842	-0.15662	0.036226	0.12355	0.34291	-0.11793	-0.383	-0.23685	0.57628	-0.097073	0.1255	0.71801	0.30191	0.59763	0.30975	0.68959	0.62806	0.46122	0.36752	0.5485	0.28259	0.29145	-0.0078085	0.11353	0.19051	-0.050605	-0.20284	-0.29354	-0.19481	0.2735	0.086172	0.35637	0.33862	0.10524	0.18132	0.47303	0.44673	0.54605	0.32796	0.36189	0.33392	0.35189	0.081269	0.040528	0.11291	0.097922	0.098473	0.098473
B-c5ar	0.50682	0.31609	0.1649	0.41061	0.38286	0.79719	0.55715	-0.12004	-0.097616	0.72498	0.53788	0.52867	0.35555	-0.075983	0.13759	0.40261	0.50066	0.40893	0.28051	0.36996	0.2556	-0.0016134	0.076482	0.10684	0.080635	0.14125	0.21376	0.086654	-0.18548	-0.072809	0.44072	0.31997	0.45361	0.56487	0.4081	0.42018	0.67538	0.63986	0.57757	0.30689	0.43684	0.3751	0.36397	0.33661	0.2802	0.30512	0.30858	0.3107	0.3107
K-c4bp	0.57015	0.36153	0.074282	0.28596	0.30261	0.68566	0.35822	-0.27228	-0.25996	0.64441	0.27323	0.35101	0.43906	-0.006175	0.26118	0.25802	0.50377	0.39749	0.24771	0.25675	0.25549	-0.013823	0.030188	-0.0073702	0.0075283	0.067539	0.032645	-0.11149	-0.31192	-0.222	0.32709	0.1853	0.40061	0.45547	0.27266	0.29859	0.56752	0.57651	0.49947	0.22504	0.31729	0.26351	0.26344	0.16297	0.10179	0.1515	0.1476	0.14944	0.14944
[truncated: 174 more columns]
